# Supplementary material for: Chlorophyll fluorescence-based high-throughput phenotyping facilitates the genetic dissection of photosynthetic heat tolerance in African (Oryza glaberrima) and Asian (Oryza sativa) rice
Source: J Exp Bot. 2023 Jun 22;74(17):5181–97. doi: 10.1093/jxb/erad239 (PMC10498015; doi:10.1093/jxb/erad239)
Supplement: erad239_suppl_Supplementary_Tables_S1-S9 [file erad239_suppl_supplementary_tables_s1-s9.xlsx]

## Sheet: Table S1
Supplemental Table S1. List of all accessions used in this study
Species	Line-ID	Accession	Cultivar	Country
O. sativa	1	IRGC_11482	ASSAM 4(BORO)	India
O. sativa	4	IRGC_12166	ARC 5977	India
O. sativa	5	IRGC_12172	ARC 6000	India
O. sativa	6	IRGC_12263	ARC 6240	India
O. sativa	7	IRGC_12366	ARC 7325	India
O. sativa	8	IRGC_12685	ARC 10958	India
O. sativa	9	IRGC_16320	AS 2	India
O. sativa	10	IRGC_20901	ARC 10392	India
O. sativa	11	IRGC_21224	ARC 11205	India
O. sativa	12	IRGC_21331	ARC 11340	India
O. sativa	13	IRGC_21507	ARC 11600	India
O. sativa	14	IRGC_25834	AUS MURALI	Bangladesh
O. sativa	15	IRGC_27537	BOWALIA	Bangladesh
O. sativa	16	IRGC_27538	BOWALIA 2	Bangladesh
O. sativa	17	IRGC_28875	AUS 12	Bangladesh
O. sativa	18	IRGC_28879	AUS 16	Bangladesh
O. sativa	19	IRGC_28885	AUS 22	Bangladesh
O. sativa	21	IRGC_28892	AUS 29	Bangladesh
O. sativa	22	IRGC_28894	AUS 31	Bangladesh
O. sativa	24	IRGC_28909	AUS 46	Bangladesh
O. sativa	27	IRGC_28926	AUS 63	Bangladesh
O. sativa	28	IRGC_28930	AUS 67	Bangladesh
O. sativa	29	IRGC_28931	AUS 68	Bangladesh
O. sativa	30	IRGC_28937	AUS 74	Bangladesh
O. sativa	31	IRGC_28940	AUS 77	Bangladesh
O. sativa	32	IRGC_28952	AUS 89	Bangladesh
O. sativa	33	IRGC_28955	AUS 93	Bangladesh
O. sativa	34	IRGC_28958	AUS 96	Bangladesh
O. sativa	35	IRGC_28961	AUS 99	Bangladesh
O. sativa	36	IRGC_28962	AUS 100	Bangladesh
O. sativa	37	IRGC_28964	AUS 105	Bangladesh
O. sativa	38	IRGC_28979	AUS 125	Bangladesh
O. sativa	39	IRGC_28981	AUS 127	Bangladesh
O. sativa	41	IRGC_28985	AUS 131	Bangladesh
O. sativa	42	IRGC_28987	AUS 136	Bangladesh
O. sativa	43	IRGC_28994	AUS 151	Bangladesh
O. sativa	44	IRGC_28995	AUS 152	Bangladesh
O. sativa	45	IRGC_28997	AUS 154	Bangladesh
O. sativa	46	IRGC_29003	AUS 169	Bangladesh
O. sativa	47	IRGC_29007	AUS 175	Bangladesh
O. sativa	48	IRGC_29010	AUS 180	Bangladesh
O. sativa	49	IRGC_29022	AUS 204	Bangladesh
O. sativa	52	IRGC_29034	AUS 228	Bangladesh
O. sativa	53	IRGC_29058	AUS 267	Bangladesh
O. sativa	54	IRGC_29059	AUS 268	Bangladesh
O. sativa	56	IRGC_29067	AUS 277	Bangladesh
O. sativa	57	IRGC_29070	AUS 280	Bangladesh
O. sativa	58	IRGC_29073	AUS 283	Bangladesh
O. sativa	59	IRGC_29081	AUS 293	Bangladesh
O. sativa	60	IRGC_29082	AUS 294	Bangladesh
O. sativa	62	IRGC_29097	AUS 309	Bangladesh
O. sativa	63	IRGC_29101	AUS 314	Bangladesh
O. sativa	64	IRGC_29104	AUS 317	Bangladesh
O. sativa	65	IRGC_29108	AUS 321	Bangladesh
O. sativa	66	IRGC_29110	AUS 323	Bangladesh
O. sativa	67	IRGC_29115	AUS 328	Bangladesh
O. sativa	68	IRGC_29122	AUS 335	Bangladesh
O. sativa	69	IRGC_29137	AUS 350	Bangladesh
O. sativa	70	IRGC_29140	AUS 353	Bangladesh
O. sativa	71	IRGC_29141	AUS 354	Bangladesh
O. sativa	72	IRGC_29148	AUS 361	Bangladesh
O. sativa	74	IRGC_29151	AUS 364	Bangladesh
O. sativa	75	IRGC_29152	AUS 366	Bangladesh
O. sativa	76	IRGC_29155	AUS 369	Bangladesh
O. sativa	78	IRGC_29169	AUS 385	Bangladesh
O. sativa	79	IRGC_29175	AUS 391	Bangladesh
O. sativa	80	IRGC_29185	AUS 401	Bangladesh
O. sativa	81	IRGC_29195	AUS 411	Bangladesh
O. sativa	82	IRGC_29197	AUS 414	Bangladesh
O. sativa	83	IRGC_29198	AUS 415	Bangladesh
O. sativa	84	IRGC_29200	AUS 417	Bangladesh
O. sativa	104	IRGC_44027	ARC 7098	India
O. sativa	105	IRGC_44855	BROWN GORA S.B. 92	India
O. sativa	106	IRGC_44975	AUS PADDY(BLACK)	India
O. sativa	108	IRGC_52607	ANJANI	India
O. sativa	109	IRGC_52622	BAUSPHR	India
O. sativa	110	IRGC_53480	BIR CONA	Bangladesh
O. sativa	111	IRGC_66688	AUS KUSHI	Bangladesh
O. sativa	113	IRGC_689	SLO 19	India
O. sativa	114	IRGC_6255	EARLY SUTARSAR 39	India
O. sativa	115	IRGC_6263	PHULPATTAS 72	India
O. sativa	116	IRGC_6369	DA 12	Bangladesh
O. sativa	117	IRGC_6406	KADA-68-1	India
O. sativa	118	IRGC_8363	DF3	Bangladesh
O. sativa	119	IRGC_8676	CTG250	Bangladesh
O. sativa	120	IRGC_9164	JW102	India
O. sativa	121	IRGC_9947	KHAILAORGOABEZ	India
O. sativa	122	IRGC_11486	KELE(AUS)	India
O. sativa	123	IRGC_25844	CHAMKA	Bangladesh
O. sativa	124	IRGC_25878	KALOSHAITA	Bangladesh
O. sativa	125	IRGC_25883	KUMBI	Bangladesh
O. sativa	126	IRGC_25908	MUNSHISHAIL	Bangladesh
O. sativa	127	IRGC_25922	SHONI	Bangladesh
O. sativa	129	IRGC_27512	CUNAIL	Bangladesh
O. sativa	131	IRGC_27557	KANCHA NONI	Bangladesh
O. sativa	132	IRGC_27576	PHUL DUMRA	Bangladesh
O. sativa	133	IRGC_29314	DHALIBORO 105-2	Bangladesh
O. sativa	135	IRGC_29353	KALIBORO 2-2	Bangladesh
O. sativa	136	IRGC_29355	KALIBORO 26	Bangladesh
O. sativa	137	IRGC_29356	KALIBORO 41-1	Bangladesh
O. sativa	138	IRGC_29358	KALIBORO 80-3	Bangladesh
O. sativa	139	IRGC_29361	KALIBORO 138-2	Bangladesh
O. sativa	140	IRGC_29368	KALIBORO 704	Bangladesh
O. sativa	141	IRGC_31588	KAL BURI	Bangladesh
O. sativa	142	IRGC_34752	SHADA BORO	Bangladesh
O. sativa	144	IRGC_34876	CHANDRA KANA	India
O. sativa	149	IRGC_34940	JATI AUS	India
O. sativa	150	IRGC_34964	KALINDI	India
O. sativa	151	IRGC_34966	KALO BIRA	India
O. sativa	152	IRGC_34984	KELE BARI	India
O. sativa	160	IRGC_35158	SOA MUKHI	India
O. sativa	161	IRGC_35159	SOASI	India
O. sativa	162	IRGC_35181	SXC290	India
O. sativa	163	IRGC_36827	HABIGANJ BORO 2	Bangladesh
O. sativa	164	IRGC_37312	SORIBHOG	Bangladesh
O. sativa	165	IRGC_37411	DESHI BORO	Bangladesh
O. sativa	166	IRGC_37452	JAGLE BORO	Bangladesh
O. sativa	167	IRGC_37600	SORISHAFUL	Bangladesh
O. sativa	168	IRGC_40636	KADA-176-12	India
O. sativa	169	IRGC_43811	DHALAI KACHARI	Bangladesh
O. sativa	170	IRGC_43842	GOTA LEMMA	Bangladesh
O. sativa	172	IRGC_45363	CN2-175-5-31	India
O. sativa	173	IRGC_45540	DHINGHA	India
O. sativa	174	IRGC_45625	DA2	India
O. sativa	176	IRGC_45849	Code No BI 93	India
O. sativa	177	IRGC_45992	KALI AUS	India
O. sativa	179	IRGC_46658	SATHA	India
O. sativa	180	IRGC_49180	DULAAUS	Bangladesh
O. sativa	181	IRGC_52107	CHINGER	India
O. sativa	183	IRGC_52773	T 65	India
O. sativa	184	IRGC_53572	SAITA BORO	Bangladesh
O. sativa	185	IRGC_54077	KUDA	India
O. sativa	186	IRGC_58738	JABAR SAIL	Bangladesh
O. sativa	187	IRGC_60966	KALASU	India
O. sativa	189	IRGC_74567	DUBHI GORA	India
O. sativa	191	IRGC_76316	DJ29	India
O. sativa	192	IRGC_77227	CHENGRI 1	Bangladesh
O. sativa	193	IRGC_78395	LALI BORO	Bangladesh
O. sativa	194	IRGC_86978	JABAHUL	Bangladesh
O. sativa	195	IRGC_87010	RAJ MUNDO	Bangladesh
O. sativa	198	IRGC_66911	WHITE DUBHI	India
O. sativa	199	GSOR_301006	ARC 7229	India
O. sativa	202	GSOR_301041	Dhala Shaitta	Bangladesh
O. sativa	203	GSOR_301045	DV85	Bangladesh
O. sativa	205	GSOR_301071	Jhona 349	India
O. sativa	206	GSOR_301074	Kalamkati	India
O. sativa	207	GSOR_301077	Kasalath	India
O. sativa	208	GSOR_301143	T 1	India
O. sativa	209	GSOR_301144	T26	India
O. sativa	210	GSOR_301169	ARC 6578	India
O. sativa	211	GSOR_301304	CTG 1516	Bangladesh
O. sativa	212	GSOR_301306	DD 62	Bangladesh
O. sativa	213	GSOR_301307	DJ 123	Bangladesh
O. sativa	214	GSOR_301308	DJ 24	Bangladesh
O. sativa	215	GSOR_301310	DM 43	Bangladesh
O. sativa	217	GSOR_301312	DM 59	Bangladesh
O. sativa	220	GSOR_301316	Ghorbhai	Bangladesh
O. sativa	221	GSOR_301317	Goria	Bangladesh
O. sativa	222	GSOR_301318	Jamir	Bangladesh
O. sativa	223	GSOR_301319	Kachilon	Bangladesh
O. sativa	225	GSOR_301336	Karkati 87	Bangladesh
O. sativa	228	GSOR_301347	Surjamkuhi	India
O. sativa	229	GSOR_301348	PTB 30	India
O. sativa	233		Bogura	Bangladesh
O. sativa	236		Tupa	Bangladesh
O. sativa	237		Chhola boro	Bangladesh
O. sativa	239		Lafai	Bangladesh
O. sativa	241		Chaili boroi	Bangladesh
O. sativa	242		Sada boro	Bangladesh
O. sativa	255		BR 16	Bangladesh
O. sativa	263	GSOR_310318	IARI 7449	India
O. sativa	265	GSOR_310380	P 79	India
O. sativa	266	GSOR_310388	Polman	India
O. sativa	267	GSOR_310513	DJ 53	Bangladesh
O. sativa	268	GSOR_310787	Ziri	India
O. sativa	269	GSOR_311046	IARI 6621	India
O. sativa	271	GSOR_311111	99216	India
O. sativa	272	GSOR_311207	NP 97	India
O. sativa	273	GSOR_311579	DV 118	Bangladesh
O. sativa	274	GSOR_311589	Pachodi 427	India
O. sativa	275	GSOR_311608	Bowalia	Bangladesh
O. sativa	279	GSOR_311683	Thubri	Bangladesh
O. sativa	280	GSOR_311784	Fulbadam	Bangladesh
O. sativa	283	IRGC_117266	DULAR	India
O. sativa	288	IRGC_117271	MINGHUI 63	China
O. sativa	290	IRGC_117273	N 22	India
O. glaberrima	1	IRGC_96726		Nigeria
O. glaberrima	2	TOG_5314		Nigeria
O. glaberrima	3	TOG_5321		Nigeria
O. glaberrima	4	TOG_5326		Nigeria
O. glaberrima	5	IRGC_96740		Nigeria
O. glaberrima	6	TOG_5418		Nigeria
O. glaberrima	7	TOG_5424		Nigeria
O. glaberrima	8	TOG_5453		Nigeria
O. glaberrima	9	TOG_5486		Nigeria
O. glaberrima	10	TOG_5494		Nigeria
O. glaberrima	11	TOG_5500		Nigeria
O. glaberrima	12	TOG_5556		Nigeria
O. glaberrima	13	IRGC_86764		Ghana
O. glaberrima	14	TOG_5666		Nigeria
O. glaberrima	15	TOG_5672		Nigeria
O. glaberrima	16	IRGC_96790		Nigeria
O. glaberrima	17	TOG_5681		Nigeria
O. glaberrima	18	TOG_5814		Liberia
O. glaberrima	19	IRGC_56785		Liberia
O. glaberrima	20	TOG_5882		Nigeria
O. glaberrima	21	IRGC_112568		Liberia
O. glaberrima	22	IRGC_86789		Liberia
O. glaberrima	23	IRGC_86790		Liberia
O. glaberrima	24	IRGC_86791		Liberia
O. glaberrima	25	TOG_5953		Nigeria
O. glaberrima	26	TOG_5969		Nigeria
O. glaberrima	27	TOG_6205		Guinea
O. glaberrima	28	TOG_6206		Zimbabwe
O. glaberrima	29	TOG_6207		Zimbabwe
O. glaberrima	30	TOG_6211		Nigeria
O. glaberrima	31	TOG_6220		Burkina Faso
O. glaberrima	32	TOG_6356		Liberia
O. glaberrima	33	TOG_6603		Liberia
O. glaberrima	34	TOG_6688		Liberia
O. glaberrima	35	TOG_6698		Liberia
O. glaberrima	36	TOG_6943		Sierra Leone
O. glaberrima	37	TOG_6951		Sierra Leone
O. glaberrima	38	TOG_7020		Sierra Leone
O. glaberrima	39	TOG_7047		Sierra Leone
O. glaberrima	40	TOG_7106		Mali
O. glaberrima	41	TOG_7108		Mali
O. glaberrima	42	TOG_5286		Nigeria
O. glaberrima	43	TOG_5400		Nigeria
O. glaberrima	44	TOG_5439		Nigeria
O. glaberrima	45	LG33		Mali
O. glaberrima	46	TOG_5464		Nigeria
O. glaberrima	47	TOG_5533		Nigeria
O. glaberrima	48	TOG_5566		Nigeria
O. glaberrima	49	TOG_5591		Ghana
O. glaberrima	50	TOG_5639		Nigeria
O. glaberrima	51	CG10		Senegal
O. glaberrima	52	TOG_7132		Senegal
O. glaberrima	53	TOG_7134		Senegal
O. glaberrima	54	TOG_5747		Liberia
O. glaberrima	55	TOG_5775		Liberia
O. glaberrima	56	TOG_5997		Nigeria
O. glaberrima	57	TOG_7420		Sierra Leone
O. glaberrima	58	IRGC_103544		Mali
O. glaberrima	59	RAM_131		Mali
O. glaberrima	60	RAM_137		Mali
O. glaberrima	61	RAM_24		Guinea
O. glaberrima	62	RAM_48		Mali
O. glaberrima	63	RAM_55		Mali
O. glaberrima	64	RAM_77		Mali
O. glaberrima	65	CG14		Senegal
O. glaberrima	66	IG38		Côte d'Ivoire
O. glaberrima	67	TOG_14367		Guinea
O. glaberrima	68	YG353		Guinea
O. glaberrima	69	MG04		Mali
O. glaberrima	70	TOG_7214		Mali
O. glaberrima	71	CG171		Senegal
O. glaberrima	72	TOG_7219		Mali
O. glaberrima	73	IRGC_103549		Mali
O. glaberrima	74	TOG_10434		Côte d'Ivoire
O. glaberrima	75	TOG_7255		Chad
O. glaberrima	76	TOG_12086		Nigeria
O. glaberrima	77	TOG_12160		Nigeria
O. glaberrima	78	TOG_12188		Nigeria
O. glaberrima	79	TOG_12249		Nigeria
O. glaberrima	80	TOG_7273		Cameroon
O. glaberrima	81	TOG_7274		Cameroon
O. glaberrima	82	IRGC_104589		Burkina Faso
O. glaberrima	83	IRGC_86826		Ghana
O. glaberrima	84	TOG_7406		Ghana
O. glaberrima	85	TOG_7451		Burkina Faso
O. glaberrima	86	TOG_7455_V1		Burkina Faso
O. glaberrima	87	TOG_7456		Burkina Faso
O. glaberrima	88	TOG_7455_V2		Côte d'Ivoire
O. glaberrima	89	TOG_7993		Nigeria
O. glaberrima	90	TOG_8049		Nigeria
O. glaberrima	91	TOG_8527		Gambia
O. glaberrima	92	TOG_8537		Gambia
O. glaberrima	93	TOG_8545		Gambia
O. glaberrima	94	TOG_9524		Côte d'Ivoire
O. glaberrima	95	TOG_12358		Côte d'Ivoire
O. glaberrima	96	TOG_12366		Guinea-Bissau
O. glaberrima	97	TOG_12372		Guinea-Bissau
O. glaberrima	98	TOG_12387		Tanzania
O. glaberrima	99	TOG_12388		Cameroon
O. glaberrima	100	TOG_12399		Guinea
O. glaberrima	101	TOG_12401		Guinea
O. glaberrima	102	TOG_12411		Guinea
O. glaberrima	103	TOG_12414		Guinea
O. glaberrima	104	YG330		Guinea
O. glaberrima	105	TOG_13645		Guinea
O. glaberrima	106	TOG_13708		Guinea
O. glaberrima	107	TOG_14093		Guinea
O. glaberrima	108	TOG_14116		Liberia
O. glaberrima	109	TOG_14184		Zimbabwe
O. glaberrima	110	YG482		Guinea
O. glaberrima	111	TOG_14361		Guinea
O. glaberrima	112	TOG_14373		Guinea
O. glaberrima	113	TOG_14606		Guinea
O. glaberrima	114	TOG_14610		Guinea
O. glaberrima	115	TOG_7190		Côte d'Ivoire
O. glaberrima	116	IG05		Côte d'Ivoire
O. glaberrima	117	IG09		Côte d'Ivoire
O. glaberrima	118	IG14		Côte d'Ivoire
O. glaberrima	119	IG15		Côte d'Ivoire
O. glaberrima	120	IG16		Côte d'Ivoire
O. glaberrima	121	IG19		Côte d'Ivoire
O. glaberrima	122	IG21		Côte d'Ivoire
O. glaberrima	123	IG23		Côte d'Ivoire
O. glaberrima	124	IG35		Côte d'Ivoire
O. glaberrima	125	IG36		Côte d'Ivoire
O. glaberrima	126	IG43		Côte d'Ivoire
O. glaberrima	127	IG47		Côte d'Ivoire
O. glaberrima	128	IG324		Côte d'Ivoire
O. glaberrima	129	EG55		Tanzania
O. glaberrima	130	EG85		Tanzania
O. glaberrima	131	UG14		Cameroon
O. glaberrima	132	UG20		Cameroon
O. glaberrima	133	UG26		Cameroon
O. glaberrima	134	UG28		Cameroon
O. glaberrima	135	UG30		Cameroon
O. glaberrima	136	LG07_S		Mali
O. glaberrima	137	LG64		Mali
O. glaberrima	138	ILG117
O. glaberrima	139	MG53		Mali
O. glaberrima	140	1MG54		Mali
O. glaberrima	141	TG10		Chad
O. glaberrima	142	TG19_G		Chad
O. glaberrima	143	TG25		Chad
O. glaberrima	144	TG57		Chad
O. glaberrima	145	CG45		Senegal
O. glaberrima	146	CG46		Senegal
O. glaberrima	147	CG70		Senegal
O. glaberrima	148	CG150		Senegal
O. glaberrima	149	CG156		Senegal
O. glaberrima	150	CG164		Senegal
O. glaberrima	151	CG170		Senegal
O. glaberrima	152	OG1		Senegal
O. glaberrima	153	OG3		Senegal
O. glaberrima	154	OG15		Senegal
O. glaberrima	155	YG307		Guinea
O. glaberrima	156	YG316		Guinea

## Sheet: Table S2
Supplemental Table S2. All phenotypic data generated and used in this study
Species	Line	T50	Tcrit	m1	m2
O. glaberrima	1	46.3	44.4	0.00605	0.153
O. glaberrima	2	47.4	45.1	0.00476	0.151
O. glaberrima	3	46.5	44.2	0.00489	0.152
O. glaberrima	4	47.6	45.2	0.00459	0.151
O. glaberrima	5	46.6	44.8	0.00545	0.154
O. glaberrima	6	47.5	45.2	0.00532	0.151
O. glaberrima	7	46.7	44.8	0.00544	0.152
O. glaberrima	8	47.5	45.7	0.00612	0.152
O. glaberrima	9	47	44.7	0.00519	0.149
O. glaberrima	11	46.4	44.5	0.00549	0.152
O. glaberrima	14	46.3	44	0.00496	0.152
O. glaberrima	15	45.7	43.4	0.00593	0.148
O. glaberrima	16	46.8	44.3	0.00488	0.149
O. glaberrima	18	46.7	44.1	0.00463	0.15
O. glaberrima	19	46.7	44.6	0.0072	0.147
O. glaberrima	20	47.3	45	0.00499	0.15
O. glaberrima	21	46.7	44.6	0.00498	0.156
O. glaberrima	22	47.2	44.4	0.00474	0.147
O. glaberrima	23	46.7	44.9	0.00586	0.154
O. glaberrima	24	46.7	44.6	0.00595	0.153
O. glaberrima	25	47.1	45.2	0.00543	0.152
O. glaberrima	26	46.8	44.4	0.00582	0.147
O. glaberrima	27	46.9	44.5	0.00488	0.148
O. glaberrima	28	47.5	45.4	0.0051	0.154
O. glaberrima	29	47.6	45.2	0.00527	0.149
O. glaberrima	30	47.6	44.8	0.00523	0.148
O. glaberrima	31	47.1	45	0.00511	0.15
O. glaberrima	32	47.3	45.6	0.00546	0.156
O. glaberrima	33	47	44.6	0.00521	0.147
O. glaberrima	34	47.4	45.3	0.00583	0.15
O. glaberrima	35	46.9	44.8	0.00545	0.151
O. glaberrima	37	47.8	45.3	0.00459	0.146
O. glaberrima	38	46.5	44.7	0.00513	0.159
O. glaberrima	39	46.3	44	0.00504	0.15
O. glaberrima	40	46.2	44	0.0049	0.149
O. glaberrima	41	47.2	44.4	0.00475	0.145
O. glaberrima	42	46.3	44.4	0.00528	0.159
O. glaberrima	43	46.4	44.4	0.00518	0.154
O. glaberrima	44	46.3	44.6	0.0059	0.151
O. glaberrima	45	46.1	43.5	0.00498	0.146
O. glaberrima	46	46.9	44.7	0.00547	0.149
O. glaberrima	47	46.5	44.6	0.0053	0.154
O. glaberrima	48	46.7	44.2	0.00476	0.148
O. glaberrima	49	47.2	45.2	0.00516	0.154
O. glaberrima	51	46.8	44	0.00454	0.145
O. glaberrima	52	47	45.2	0.00576	0.15
O. glaberrima	53	46.5	44.4	0.00536	0.151
O. glaberrima	54	47	45.3	0.00561	0.154
O. glaberrima	55	46.9	44.4	0.00511	0.146
O. glaberrima	56	46.9	44.5	0.00528	0.149
O. glaberrima	57	46.4	44.6	0.00526	0.155
O. glaberrima	58	46.5	44.6	0.00501	0.152
O. glaberrima	59	47.8	45	0.00492	0.148
O. glaberrima	60	46	44.2	0.0055	0.155
O. glaberrima	61	47.6	45	0.00481	0.149
O. glaberrima	62	46.7	43.9	0.00499	0.146
O. glaberrima	63	47.6	45.3	0.00482	0.152
O. glaberrima	64	46.4	44.5	0.00508	0.152
O. glaberrima	65	48.8	45.6	0.00523	0.154
O. glaberrima	66	46.2	44.4	0.00538	0.153
O. glaberrima	67	47.3	45	0.00523	0.151
O. glaberrima	68	46.3	44.5	0.00505	0.152
O. glaberrima	69	47	45	0.0055	0.15
O. glaberrima	70	46.6	44.6	0.00509	0.151
O. glaberrima	71	47	44.8	0.00554	0.148
O. glaberrima	72	45.9	43.8	0.00528	0.151
O. glaberrima	73	46.4	44.5	0.00547	0.151
O. glaberrima	74	46.1	44.1	0.00525	0.153
O. glaberrima	75	46.9	44.2	0.00588	0.145
O. glaberrima	76	46.3	44.1	0.00487	0.15
O. glaberrima	77	46.8	44.8	0.00554	0.149
O. glaberrima	78	47.1	44.4	0.0049	0.147
O. glaberrima	79	46.9	44.9	0.00463	0.155
O. glaberrima	81	47	44.4	0.00485	0.147
O. glaberrima	83	47.1	44.9	0.00445	0.15
O. glaberrima	84	47.1	45.2	0.00535	0.151
O. glaberrima	85	46.7	44.5	0.00444	0.149
O. glaberrima	86	47.7	45.9	0.00501	0.153
O. glaberrima	87	47.2	44.8	0.00442	0.147
O. glaberrima	88	46.2	44.2	0.00564	0.147
O. glaberrima	89	46.2	45.4	0.00719	0.156
O. glaberrima	90	46.2	44.3	0.00585	0.151
O. glaberrima	91	47.8	45.4	0.00545	0.157
O. glaberrima	92	47.1	45.7	0.00582	0.169
O. glaberrima	93	46.4	44.7	0.00585	0.153
O. glaberrima	94	45.9	44.7	0.00613	0.156
O. glaberrima	95	46.9	45.2	0.00458	0.158
O. glaberrima	96	46.8	44.7	0.00534	0.153
O. glaberrima	97	46.8	44	0.00526	0.146
O. glaberrima	98	46.8	43	0.00595	0.142
O. glaberrima	99	47	44.9	0.00582	0.15
O. glaberrima	100	46.3	44.1	0.00601	0.156
O. glaberrima	101	46.8	44.3	0.00499	0.146
O. glaberrima	102	46.7	44.8	0.00504	0.15
O. glaberrima	103	46.7	44.4	0.00489	0.146
O. glaberrima	104	47.8	44.9	0.00447	0.144
O. glaberrima	105	46.5	44.7	0.00498	0.155
O. glaberrima	106	46.3	44	0.00547	0.15
O. glaberrima	107	46.3	44.5	0.00494	0.158
O. glaberrima	108	47.3	44.6	0.00503	0.145
O. glaberrima	109	46.3	44.5	0.00527	0.153
O. glaberrima	110	48.1	45.5	0.00492	0.147
O. glaberrima	111	46.4	44.2	0.00506	0.152
O. glaberrima	112	47.1	45	0.00533	0.15
O. glaberrima	113	46.8	44.4	0.00504	0.151
O. glaberrima	114	47.4	45.1	0.00484	0.15
O. glaberrima	115	46.6	44.5	0.00689	0.15
O. glaberrima	116	47.3	45	0.00496	0.15
O. glaberrima	117	46.7	44.7	0.00553	0.152
O. glaberrima	118	47.3	45.3	0.00522	0.154
O. glaberrima	119	46.8	44.4	0.00505	0.149
O. glaberrima	120	47.6	45.6	0.00513	0.155
O. glaberrima	121	46.8	44.8	0.00515	0.154
O. glaberrima	123	46.6	44.4	0.00513	0.154
O. glaberrima	124	47.2	45.2	0.0052	0.153
O. glaberrima	125	46.3	44.1	0.0052	0.152
O. glaberrima	126	47	45	0.0051	0.153
O. glaberrima	127	46.3	44	0.00509	0.149
O. glaberrima	128	46.3	44.1	0.005	0.151
O. glaberrima	129	47.3	45.2	0.00521	0.151
O. glaberrima	130	47	45.1	0.00527	0.153
O. glaberrima	131	47.2	44.9	0.00562	0.15
O. glaberrima	132	47.1	44.7	0.00587	0.149
O. glaberrima	133	47	44.8	0.00465	0.148
O. glaberrima	134	47.3	45.1	0.00482	0.15
O. glaberrima	135	47	45.4	0.00529	0.152
O. glaberrima	136	46.6	44.3	0.00519	0.15
O. glaberrima	137	47	44.8	0.00511	0.148
O. glaberrima	138	47.2	45	0.00488	0.149
O. glaberrima	139	47	45.1	0.0055	0.151
O. glaberrima	140	46.6	44.7	0.00575	0.15
O. glaberrima	141	46.8	45.2	0.00535	0.153
O. glaberrima	142	46.8	44.5	0.00554	0.156
O. glaberrima	143	45.8	43.9	0.00564	0.149
O. glaberrima	144	47.9	45.2	0.00603	0.148
O. glaberrima	145	46.5	44.5	0.00515	0.15
O. glaberrima	146	48.1	46.3	0.00498	0.151
O. glaberrima	147	47.4	45.2	0.00528	0.149
O. glaberrima	148	46.7	44.8	0.00499	0.151
O. glaberrima	150	46.2	44.9	0.0056	0.158
O. glaberrima	151	46.3	44	0.00461	0.149
O. glaberrima	152	46.4	44.8	0.0059	0.157
O. glaberrima	153	46.8	44.3	0.00489	0.151
O. glaberrima	154	46.7	44.5	0.00488	0.15
O. glaberrima	155	46.5	44.6	0.00521	0.152
O. glaberrima	156	46.2	43.9	0.00486	0.148
O. sativa	138	48.8	47	0.00596	0.145
O. sativa	139	49.3	47.1	0.00608	0.135
O. sativa	14	49.4	46.4	0.00435	0.107
O. sativa	140	49.4	47	0.00599	0.117
O. sativa	141	48	45.9	0.00463	0.153
O. sativa	142	49.4	46.9	0.00377	0.127
O. sativa	144	47.9	45.7	0.00464	0.132
O. sativa	149	47.7	46.1	0.00495	0.174
O. sativa	15	47.9	45.6	0.00387	0.138
O. sativa	150	48.3	45.9	0.00517	0.136
O. sativa	151	48.7	46	0.00462	0.123
O. sativa	152	48.4	46.6	0.00506	0.159
O. sativa	16	49.2	47.3	0.00414	0.137
O. sativa	160	48.6	45.8	0.00408	0.124
O. sativa	161	47.8	45.3	0.00402	0.131
O. sativa	162	49	46.6	0.00507	0.148
O. sativa	163	48.3	46.1	0.00532	0.127
O. sativa	164	50.1	48	0.00594	0.132
O. sativa	165	48.9	47.1	0.0056	0.16
O. sativa	166	48.7	46.9	0.00583	0.151
O. sativa	167	49.7	47.1	0.00432	0.122
O. sativa	168	49.1	46.6	0.00452	0.125
O. sativa	169	48	45.7	0.00444	0.149
O. sativa	17	48.5	45.6	0.00516	0.109
O. sativa	170	49	46.6	0.0044	0.138
O. sativa	172	48.7	46.5	0.00481	0.145
O. sativa	173	49.9	47.2	0.00488	0.118
O. sativa	174	50.1	48.3	0.00485	0.198
O. sativa	176	49.5	46.7	0.00566	0.112
O. sativa	177	48.4	45.6	0.00457	0.122
O. sativa	179	47.5	45.3	0.00482	0.137
O. sativa	18	47.7	45.4	0.00377	0.13
O. sativa	180	48.9	46.5	0.00535	0.144
O. sativa	181	48.3	46.1	0.00563	0.15
O. sativa	183	48.2	46.3	0.00619	0.143
O. sativa	184	49.1	46.7	0.00506	0.129
O. sativa	185	47.9	45.5	0.00473	0.111
O. sativa	186	48.5	46.2	0.00509	0.11
O. sativa	187	47.7	46	0.00488	0.145
O. sativa	189	48.4	45.9	0.00429	0.127
O. sativa	19	48.4	47	0.00637	0.147
O. sativa	191	48.8	46	0.00565	0.103
O. sativa	192	48.3	46.7	0.00675	0.12
O. sativa	193	48.2	46.3	0.00509	0.128
O. sativa	194	48.6	46.5	0.00425	0.125
O. sativa	195	48.5	46.4	0.00712	0.098
O. sativa	198	48.4	46.4	0.00409	0.132
O. sativa	199	48.4	46.1	0.00404	0.116
O. sativa	202	49.1	47.6	0.00546	0.144
O. sativa	203	49.2	46.7	0.00405	0.122
O. sativa	205	48.6	46.3	0.00502	0.121
O. sativa	206	48.8	46.8	0.00384	0.143
O. sativa	207	49.8	45.4	0.00508	0.103
O. sativa	208	48.7	45.8	0.00546	0.105
O. sativa	209	47.5	45.9	0.00427	0.163
O. sativa	21	49.3	47.3	0.00509	0.165
O. sativa	210	48.9	47	0.00571	0.13
O. sativa	211	48.7	46.6	0.00516	0.132
O. sativa	212	48.4	46.8	0.00591	0.147
O. sativa	213	48.4	46.7	0.005	0.145
O. sativa	214	48.9	46.8	0.00524	0.122
O. sativa	215	48.4	46.1	0.00473	0.131
O. sativa	217	48.3	46.2	0.00574	0.135
O. sativa	22	48.7	46.5	0.00478	0.137
O. sativa	220	48.7	46.6	0.00472	0.135
O. sativa	221	48.9	46.8	0.00501	0.182
O. sativa	222	48.7	46.3	0.00461	0.127
O. sativa	223	48.5	46.1	0.00542	0.122
O. sativa	225	48.8	46.1	0.00449	0.123
O. sativa	228	49.1	46.3	0.00452	0.107
O. sativa	229	48.3	46.1	0.00523	0.133
O. sativa	233	49.3	47.2	0.00463	0.154
O. sativa	236	48.6	45.8	0.00423	0.122
O. sativa	237	49.2	46.7	0.00508	0.117
O. sativa	239	48.7	47	0.00473	0.206
O. sativa	24	49	46.2	0.00526	0.12
O. sativa	241	49.3	46.8	0.00477	0.128
O. sativa	242	48.7	46.9	0.0057	0.146
O. sativa	255	48.2	45.7	0.00452	0.127
O. sativa	263	49	46.7	0.00514	0.126
O. sativa	265	50.7	47.1	0.00509	0.113
O. sativa	266	48.6	46.2	0.00529	0.127
O. sativa	267	47.3	45.6	0.0052	0.145
O. sativa	268	48.6	46	0.00433	0.124
O. sativa	269	47.9	45.5	0.00447	0.129
O. sativa	27	49.1	46.3	0.00409	0.112
O. sativa	271	49.6	46.8	0.00409	0.119
O. sativa	272	48	45.8	0.00496	0.138
O. sativa	273	48.3	46.3	0.00498	0.137
O. sativa	274	48.6	46.5	0.00492	0.146
O. sativa	275	49.4	46.8	0.00453	0.13
O. sativa	279	48.6	46.4	0.0049	0.132
O. sativa	28	48.9	47.1	0.00536	0.135
O. sativa	280	48.2	46.1	0.00485	0.134
O. sativa	283	48.2	45.6	0.00425	0.123
O. sativa	288	48	46.4	0.00557	0.178
O. sativa	29	49.9	47.6	0.00438	0.123
O. sativa	290	48.7	45.8	0.00419	0.117
O. sativa	30	48.6	46.2	0.00535	0.127
O. sativa	31	49	46	0.00405	0.113
O. sativa	32	48.4	46.2	0.00522	0.135
O. sativa	33	49.3	46.3	0.00384	0.109
O. sativa	34	48	45.1	0.00423	0.112
O. sativa	35	49.1	46.4	0.00461	0.12
O. sativa	36	49	46.5	0.00554	0.126
O. sativa	37	48.9	46.7	0.00496	0.13
O. sativa	38	48.7	46.4	0.00456	0.139
O. sativa	39	49.4	46.5	0.00488	0.11
O. sativa	4	48.3	46	0.00368	0.144
O. sativa	41	49.4	46.6	0.00427	0.113
O. sativa	42	47.6	45.5	0.00426	0.147
O. sativa	43	50.4	47.4	0.00757	0.092
O. sativa	44	49.4	46.1	0.00518	0.103
O. sativa	45	49.8	47.4	0.00578	0.118
O. sativa	46	48.1	46	0.00606	0.126
O. sativa	47	48.1	45.5	0.00419	0.124
O. sativa	48	49.1	47.3	0.00493	0.152
O. sativa	49	49.1	47.3	0.00536	0.156
O. sativa	5	48.7	46.5	0.00478	0.142
O. sativa	52	48.3	45.5	0.00378	0.126
O. sativa	53	49.6	47.6	0.00491	0.142
O. sativa	54	49	46.7	0.00468	0.134
O. sativa	56	48.3	45.3	0.00393	0.116
O. sativa	57	49.2	46.3	0.00437	0.114
O. sativa	58	49.4	46.9	0.00446	0.129
O. sativa	59	49.2	45.4	0.00546	0.103
O. sativa	6	49.8	46.3	0.00494	0.109
O. sativa	60	49	47.3	0.00653	0.149
O. sativa	62	48.8	47.2	0.00503	0.159
O. sativa	63	50.6	48.3	0.00412	0.129
O. sativa	64	49.4	47.6	0.00504	0.146
O. sativa	65	49	47	0.00518	0.14
O. sativa	66	48.5	45.7	0.0042	0.122
O. sativa	67	48.5	45.7	0.00612	0.111
O. sativa	68	48.5	46.4	0.005	0.134
O. sativa	69	48.1	46.2	0.00504	0.158
O. sativa	7	49.3	46.8	0.00524	0.12
O. sativa	70	48.9	46	0.00435	0.118
O. sativa	71	48.6	46.3	0.00451	0.133
O. sativa	72	48.3	46.6	0.0057	0.157
O. sativa	74	48	45.2	0.0044	0.118
O. sativa	75	48.6	45.8	0.00545	0.119
O. sativa	76	48.8	46.7	0.00494	0.138
O. sativa	78	48.5	45.8	0.00561	0.116
O. sativa	79	48.2	46.5	0.00646	0.152
O. sativa	8	49.4	47.1	0.00442	0.135
O. sativa	80	47.8	45.5	0.00506	0.13
O. sativa	81	49.1	46.9	0.00519	0.131
O. sativa	82	48.3	46	0.00419	0.133
O. sativa	83	49.2	46.2	0.00448	0.118
O. sativa	84	48.9	46.3	0.0053	0.111
O. sativa	9	49.6	47.5	0.00587	0.131

## Sheet: Table S3 
Supplemental Table S2. Pairwise trait interactions. Below diagonal Pearson correlation coefficient. Above diagonal: P-value
Oryza glaberrima
		T50	Tcrit	m1	m2
	T50		0	0.005	0.0586
	Tcrit	0.727734		0.633	0
	m1	0.229481	-0.0398319		0.151
	m2	0.1569	-0.35524	0.200747
Oryza sativa		T50	Tcrit	m1	m2
	T50		0	0.624	0.00185
	Tcrit	0.654904		0	0
	m1	0.0360751	0.370518		0.007
	m2	-0.226275	0.423613	0.196563

## Sheet: Table S4
Supplemental Table S4. GWAS results, significant SNPs
		Position		Significant P value
Pop-Trait	SNP	CHR	BP	EMMA	LFMM	MLMM	FarmCPU
Os-T50	1:5970970	1	5970970	1.96714e-05	1.42324e-05
Os-T50	1:24833230	1	24833230	5.2363e-05	8.56499e-05
Os-T50	1:26834189	1	26834189	5.62081e-05	2.26501e-05
Os-T50	2:10059153	2	10059153	2.67316e-05	2.61997e-05
Os-T50	2:10140207	2	10140207	4.80218e-05	9.3181e-05
Os-T50	2:15198772	2	15198772	2.57786e-05	4.53076e-05
Os-T50	2:18824281	2	18824281	3.77287e-05	4.76966e-05
Os-T50	2:20157877	2	20157877	8.84112e-05
Os-T50	2:24381665	2	24381665	4.46854e-05
Os-T50	2:24381688	2	24381688	4.46854e-05
Os-T50	3:2310833	3	2310833	1.11905e-05	8.56877e-05
Os-T50	3:11175098	3	11175098	1.50105e-05	4.902e-05
Os-T50	3:19749970	3	19749970	3.51571e-05
Os-T50	3:20818801	3	20818801	6.80902e-05
Os-T50	3:21037756	3	21037756	2.04309e-05
Os-T50	3:21286492	3	21286492	7.20208e-05
Os-T50	3:25424079	3	25424079	7.50332e-05
Os-T50	4:5798261	4	5798261	5.25782e-05	7.64504e-05
Os-T50	4:18875527	4	18875527	1.7533e-05	2.49755e-05
Os-T50	4:23879619	4	23879619		8.87519e-05
Os-T50	4:30611081	4	30611081	9.00637e-05	7.57456e-05
Os-T50	4:31298897	4	31298897	2.91236e-05	4.14954e-05
Os-T50	5:25953190	5	25953190	6.47745e-05
Os-T50	6:4639602	6	4639602	1.11474e-05
Os-T50	6:11912823	6	11912823	7.08928e-05
Os-T50	7:11630627	7	11630627		6.39326e-05
Os-T50	7:21431239	7	21431239	9.92016e-05
Os-T50	7:29560966	7	29560966	9.16858e-05
Os-T50	8:627468	8	627468	9.38573e-05	9.45173e-05
Os-T50	8:6396665	8	6396665	6.27038e-07	3.71944e-06
Os-T50	8:8103616	8	8103616	8.89288e-05
Os-T50	9:8757071	9	8757071	7.19186e-05
Os-T50	9:8759354	9	8759354	9.61493e-05
Os-T50	9:20303057	9	20303057	6.60972e-05
Os-T50	10:6177281	10	6177281		9.58278e-05
Os-T50	10:6255362	10	6255362		8.828e-05
Os-T50	10:6255364	10	6255364		8.828e-05
Os-T50	10:9036877	10	9036877	7.83555e-05
Os-T50	10:21675973	10	21675973	7.07573e-05
Os-T50	11:16880454	11	16880454		9.78741e-05
Os-T50	11:23249671	11	23249671	2.12659e-05
Os-T50	11:23466740	11	23466740	4.55168e-05
Os-T50	11:23507326	11	23507326	4.30369e-05
Os-T50	11:25672004	11	25672004	4.66025e-05	8.01661e-05
Os-T50	11:25932688	11	25932688	6.09193e-05
Os-T50	11:26395359	11	26395359	9.51551e-05
Os-T50	11:26396282	11	26396282	9.27215e-05	9.20314e-05
Os-T50	11:26439637	11	26439637	7.25632e-05
Os-T50	11:26452039	11	26452039	8.82796e-05
Os-T50	11:26452056	11	26452056	8.82796e-05
Os-T50	11:26454052	11	26454052	8.82796e-05
Os-T50	11:26454121	11	26454121	8.82796e-05
Os-T50	11:26455300	11	26455300	8.82796e-05
Os-T50	11:26455715	11	26455715	8.82796e-05
Os-T50	11:26456195	11	26456195	2.23518e-05	9.34437e-05
Os-T50	11:26456462	11	26456462	8.82796e-05
Os-T50	11:26475274	11	26475274	3.35513e-05
Os-Tcrit	1:16359549	1	16359549	4.47294e-05
Os-Tcrit	2:3078380	2	3078380		6.7171e-05
Os-Tcrit	2:7893551	2	7893551	9.04256e-05
Os-Tcrit	2:10059153	2	10059153	6.29142e-05
Os-Tcrit	2:14567790	2	14567790	3.85057e-05
Os-Tcrit	2:14707286	2	14707286	4.91755e-05
Os-Tcrit	2:14707290	2	14707290	4.91755e-05
Os-Tcrit	2:19982836	2	19982836	6.46276e-05	4.28694e-05
Os-Tcrit	2:24291759	2	24291759		5.77194e-05
Os-Tcrit	3:17892991	3	17892991	9.07496e-05
Os-Tcrit	3:17894423	3	17894423	8.87668e-06	2.41533e-05
Os-Tcrit	3:17894426	3	17894426	8.87668e-06	2.41533e-05
Os-Tcrit	3:28387342	3	28387342	4.40747e-05
Os-Tcrit	4:18881158	4	18881158	1.73377e-05	5.65427e-06
Os-Tcrit	4:32204910	4	32204910	4.51976e-05	1.42338e-05
Os-Tcrit	5:6181005	5	6181005	8.3275e-05
Os-Tcrit	5:12300980	5	12300980	4.56568e-05
Os-Tcrit	5:14452341	5	14452341	4.23886e-05	3.56213e-05
Os-Tcrit	5:14452365	5	14452365		8.15818e-05
Os-Tcrit	5:18270389	5	18270389	4.60886e-05	7.0087e-05
Os-Tcrit	7:12359069	7	12359069	8.78427e-05
Os-Tcrit	7:20426420	7	20426420	7.7276e-05
Os-Tcrit	7:25467092	7	25467092	7.75507e-05
Os-Tcrit	8:12629565	8	12629565	7.39038e-05
Os-Tcrit	8:15342104	8	15342104	6.0002e-05
Os-Tcrit	11:14309613	11	14309613	8.39746e-06	2.17868e-05
Os-Tcrit	11:16880454	11	16880454	4.87645e-05	2.54352e-05
Os-Tcrit	11:16889928	11	16889928	9.71936e-05	8.67512e-05
Os-Tcrit	11:21536002	11	21536002	7.25066e-05	7.9863e-05
Os-Tcrit	11:23247640	11	23247640	6.25913e-05
Os-Tcrit	11:26812716	11	26812716		8.17892e-05
Os-Tcrit	11:26833213	11	26833213		7.71326e-05
Os-Tcrit	11:26843559	11	26843559		4.22031e-05
Os-Tcrit	11:26843584	11	26843584	3.51459e-05	9.89173e-06
Os-Tcrit	11:26923176	11	26923176		7.7827e-05
Os-Tcrit	11:26961445	11	26961445	8.15729e-05	7.31652e-05
Os-Tcrit	11:26961502	11	26961502	9.92296e-05	8.23013e-05
Os-Tcrit	11:26966920	11	26966920	6.54035e-05
Os-Tcrit	11:26973835	11	26973835		8.53243e-05
Os-Tcrit	11:26975923	11	26975923	4.89307e-05	2.40598e-05
Os-Tcrit	11:26976836	11	26976836	3.25059e-05	1.63116e-05
Os-Tcrit	11:26976878	11	26976878	6.57554e-06	2.66083e-06
Os-Tcrit	11:26977543	11	26977543		7.76824e-05
Os-Tcrit	11:26977570	11	26977570	8.75019e-07	3.12463e-07
Os-Tcrit	11:26977573	11	26977573	3.23192e-05	1.57238e-05
Os-Tcrit	11:26977671	11	26977671	3.23192e-05	1.57238e-05
Os-Tcrit	11:26977688	11	26977688	3.23192e-05	1.57238e-05
Os-Tcrit	11:26977737	11	26977737	2.8204e-05	1.30206e-05
Os-Tcrit	11:26977752	11	26977752	9.43649e-05	4.59507e-05
Os-Tcrit	11:26977767	11	26977767	2.90804e-05	1.22248e-05
Os-Tcrit	11:26977773	11	26977773		6.47461e-05
Os-Tcrit	11:26977877	11	26977877		9.38967e-05
Os-Tcrit	11:26977887	11	26977887		9.38967e-05
Os-Tcrit	11:26978134	11	26978134	9.42489e-05	5.38209e-05
Os-Tcrit	11:26978149	11	26978149		8.64272e-05
Os-Tcrit	11:26978153	11	26978153	7.99321e-05	4.52032e-05
Os-Tcrit	11:26978190	11	26978190	1.3391e-05	6.53033e-06
Os-Tcrit	11:26978191	11	26978191	7.99321e-05	4.52032e-05
Os-Tcrit	11:26978281	11	26978281	7.99321e-05	4.52032e-05
Os-Tcrit	11:26978492	11	26978492	4.59536e-05	1.81441e-05
Os-Tcrit	11:26979468	11	26979468		6.41169e-05
Os-Tcrit	11:26979962	11	26979962	4.10632e-05	3.37175e-05
Os-Tcrit	11:26980115	11	26980115		5.19883e-05
Os-Tcrit	11:27027002	11	27027002	2.81212e-05	6.93608e-05
Os-Tcrit	11:27027013	11	27027013	8.53224e-05
Os-Tcrit	11:27027045	11	27027045	2.65662e-05	6.54833e-05
Os-Tcrit	11:27027481	11	27027481	8.07669e-05
Os-Tcrit	11:27027614	11	27027614	4.33244e-05	7.33007e-05
Os-Tcrit	11:27030915	11	27030915	6.34145e-05	4.90067e-05
Os-Tcrit	11:27030959	11	27030959	8.78674e-05
Os-Tcrit	11:27031225	11	27031225	3.70591e-05	5.01822e-05
Os-Tcrit	11:27031616	11	27031616	8.74119e-05
Os-Tcrit	11:27154965	11	27154965	5.94739e-05
Os-Tcrit	11:27185479	11	27185479	4.17331e-05
Os-Tcrit	11:27189147	11	27189147	2.25494e-05	2.14391e-05
Os-Tcrit	11:27210885	11	27210885	6.6225e-05
Os-Tcrit	11:27226668	11	27226668	6.59265e-05	8.62179e-05
Os-Tcrit	11:27253948	11	27253948	1.5737e-05	2.63043e-05
Os-Tcrit	11:27283440	11	27283440	8.42378e-05
Os-Tcrit	12:25319578	12	25319578	4.09104e-05
Og-T50	Chr1_21089277	1	21089277				8.05321e-05
Og-T50	Chr2_16681402	2	16681402	8.67844e-06	9.99229e-07	1.8297e-05	3.42505e-06
Og-T50	Chr3_22877522	3	22877522				6.05261e-05
Og-T50	Chr5_8392231	5	8392231				4.89859e-05
Og-T50	Chr5_25070805	5	25070805				5.85729e-05
Og-T50	Chr5_25071954	5	25071954				6.42115e-05
Og-T50	Chr5_25071967	5	25071967				6.42115e-05
Og-T50	Chr5_25073000	5	25073000				6.42115e-05
Og-T50	Chr5_25073360	5	25073360				6.42115e-05
Og-T50	Chr5_25073458	5	25073458				6.42115e-05
Og-T50	Chr5_25073555	5	25073555				6.42115e-05
Og-T50	Chr5_25074036	5	25074036				6.42115e-05
Og-T50	Chr5_25074193	5	25074193				6.42115e-05
Og-T50	Chr5_25075039	5	25075039				6.42115e-05
Og-T50	Chr5_25458054	5	25458054				9.51186e-05
Og-T50	Chr5_28119290	5	28119290	5.2656e-05		7.909e-05	2.39975e-05
Og-T50	Chr8_652136	8	652136				9.91765e-05
Og-T50	Chr8_1709569	8	1709569		6.36463e-06	7.66981e-05
Og-T50	Chr8_1710254	8	1710254		6.22905e-06	7.11266e-05
Og-T50	Chr8_1716587	8	1716587		2.10425e-06	3.17186e-05
Og-T50	Chr8_1721595	8	1721595		3.74265e-06	4.63981e-05
Og-T50	Chr8_1724538	8	1724538	4.43689e-05	9.99762e-07	1.6964e-05
Og-T50	Chr8_1728256	8	1728256	7.05436e-05	1.30716e-06	2.0924e-05
Og-T50	Chr8_1742932	8	1742932		3.47375e-06	4.36363e-05
Og-T50	Chr8_1745512	8	1745512		5.85561e-06	6.85117e-05
Og-T50	Chr8_1746793	8	1746793	2.0519e-05	3.10638e-07	7.02068e-06	5.82175e-05
Og-T50	Chr8_1749611	8	1749611	4.43689e-05	9.99762e-07	1.6964e-05
Og-T50	Chr8_1757017	8	1757017	3.47147e-05	5.68677e-07	1.06449e-05
Og-T50	Chr8_1757308	8	1757308	2.55653e-05	2.91825e-07	6.71613e-06	8.17766e-05
Og-T50	Chr8_1758988	8	1758988		6.13748e-06	7.12713e-05
Og-T50	Chr8_1760884	8	1760884		3.51871e-06	4.42232e-05
Og-T50	Chr8_1760936	8	1760936		3.58575e-06	4.68818e-05
Og-T50	Chr8_1762663	8	1762663		3.31127e-06	4.69043e-05
Og-T50	Chr8_1762706	8	1762706		2.04147e-06	3.02304e-05
Og-T50	Chr8_1763500	8	1763500	3.49735e-05	5.1891e-07	9.8873e-06
Og-T50	Chr8_1765869	8	1765869		3.83138e-06	5.31666e-05
Og-T50	Chr8_1778108	8	1778108		4.00034e-06	5.23796e-05
Og-T50	Chr8_12772506	8	12772506				7.04121e-05
Og-T50	Chr8_19417122	8	19417122			7.03443e-05	7.41896e-05
Og-T50	Chr10_22689436	10	22689436				9.50731e-05
Og-Tcrit	Chr2_1743474	2	1743474		5.36034e-05
Og-Tcrit	Chr2_16681402	2	16681402	2.95222e-05	1.56423e-05	2.49903e-05	1.28484e-05
Og-Tcrit	Chr2_25802561	2	25802561		2.48649e-05	8.57847e-05	6.71123e-05
Og-Tcrit	Chr3_1576974	3	1576974		4.97964e-05
Og-Tcrit	Chr3_1577860	3	1577860		4.97964e-05
Og-Tcrit	Chr3_1578202	3	1578202		4.97964e-05
Og-Tcrit	Chr3_1578982	3	1578982		4.97964e-05
Og-Tcrit	Chr3_1581035	3	1581035		4.97964e-05
Og-Tcrit	Chr3_1581701	3	1581701		4.97964e-05
Og-Tcrit	Chr3_1592264	3	1592264		4.97964e-05
Og-Tcrit	Chr3_1597664	3	1597664		4.97964e-05
Og-Tcrit	Chr3_1611958	3	1611958	5.11302e-05	9.31341e-06	3.98997e-05	3.79208e-05
Og-Tcrit	Chr3_1614895	3	1614895	5.11302e-05	9.31341e-06	3.98997e-05	3.79208e-05
Og-Tcrit	Chr3_15978621	3	15978621		5.32853e-05
Og-Tcrit	Chr3_15981459	3	15981459		1.56124e-05	6.65158e-05
Og-Tcrit	Chr3_15982060	3	15982060		5.32853e-05
Og-Tcrit	Chr3_15982317	3	15982317		5.32853e-05
Og-Tcrit	Chr3_15983018	3	15983018		5.32853e-05
Og-Tcrit	Chr3_15983031	3	15983031		5.32853e-05
Og-Tcrit	Chr3_15983904	3	15983904		5.32853e-05
Og-Tcrit	Chr3_15984046	3	15984046		5.32853e-05
Og-Tcrit	Chr3_15984180	3	15984180		5.32853e-05
Og-Tcrit	Chr3_15984290	3	15984290		5.32853e-05
Og-Tcrit	Chr3_15985158	3	15985158		5.32853e-05
Og-Tcrit	Chr3_15986211	3	15986211	1.29831e-05	9.21539e-07	8.69839e-06	7.42963e-06
Og-Tcrit	Chr3_15986263	3	15986263		5.32853e-05
Og-Tcrit	Chr3_15989796	3	15989796		5.32853e-05
Og-Tcrit	Chr3_15993423	3	15993423		5.32853e-05
Og-Tcrit	Chr3_15993496	3	15993496		5.32853e-05
Og-Tcrit	Chr3_15993791	3	15993791		5.32853e-05
Og-Tcrit	Chr3_15996445	3	15996445		5.32853e-05
Og-Tcrit	Chr3_15997973	3	15997973		5.32853e-05
Og-Tcrit	Chr3_15998473	3	15998473		5.32853e-05
Og-Tcrit	Chr3_15998605	3	15998605		5.32853e-05
Og-Tcrit	Chr3_15998802	3	15998802		5.32853e-05
Og-Tcrit	Chr3_15999099	3	15999099		5.32853e-05
Og-Tcrit	Chr3_16000995	3	16000995		5.32853e-05
Og-Tcrit	Chr3_16001189	3	16001189		5.32853e-05
Og-Tcrit	Chr3_16012153	3	16012153		2.5783e-05	9.5862e-05
Og-Tcrit	Chr3_16012379	3	16012379		5.32853e-05
Og-Tcrit	Chr3_16012749	3	16012749		5.32853e-05
Og-Tcrit	Chr3_16017126	3	16017126		5.32853e-05
Og-Tcrit	Chr3_16018151	3	16018151		5.32853e-05
Og-Tcrit	Chr3_16018541	3	16018541		5.32853e-05
Og-Tcrit	Chr3_16019024	3	16019024		5.32853e-05
Og-Tcrit	Chr3_16019089	3	16019089		5.32853e-05
Og-Tcrit	Chr3_16020026	3	16020026		5.32853e-05
Og-Tcrit	Chr3_16020075	3	16020075		5.32853e-05
Og-Tcrit	Chr3_16021599	3	16021599		5.32853e-05
Og-Tcrit	Chr3_16021981	3	16021981		5.32853e-05
Og-Tcrit	Chr3_16023799	3	16023799		5.32853e-05
Og-Tcrit	Chr3_16025082	3	16025082		5.32853e-05
Og-Tcrit	Chr3_16026232	3	16026232		5.32853e-05
Og-Tcrit	Chr3_16031746	3	16031746		5.32853e-05
Og-Tcrit	Chr3_16033882	3	16033882		5.32853e-05
Og-Tcrit	Chr3_16034148	3	16034148		5.32853e-05
Og-Tcrit	Chr3_16038196	3	16038196		5.32853e-05
Og-Tcrit	Chr3_17872519	3	17872519		4.81157e-05
Og-Tcrit	Chr3_18114280	3	18114280		6.33039e-05	8.6441e-05
Og-Tcrit	Chr3_18116585	3	18116585		6.33039e-05	8.6441e-05
Og-Tcrit	Chr3_18116951	3	18116951		2.53081e-05	4.02677e-05
Og-Tcrit	Chr3_18261818	3	18261818		7.87635e-05
Og-Tcrit	Chr3_18312280	3	18312280		8.65972e-05
Og-Tcrit	Chr3_18313922	3	18313922		4.92354e-05
Og-Tcrit	Chr3_20166688	3	20166688		4.92354e-05
Og-Tcrit	Chr3_20608599	3	20608599		4.92354e-05
Og-Tcrit	Chr4_31761061	4	31761061			7.57876e-05
Og-Tcrit	Chr4_31761161	4	31761161			7.57876e-05
Og-Tcrit	Chr5_17677757	5	17677757	9.18136e-05	5.8849e-06	3.10735e-05	6.51756e-05
Og-Tcrit	Chr7_22070047	7	22070047	166701		6.26102e-05	6.68382e-05
Og-Tcrit	Chr7_22236748	7	22236748		7.83778e-05
Og-Tcrit	Chr7_22256066	7	22256066	9.81765e-05	2.69319e-05	5.13331e-05	4.70281e-05
Og-Tcrit	Chr7_22258283	7	22258283		5.8484e-05		6.81289e-05
Og-Tcrit	Chr7_22258743	7	22258743				8.97345e-05
Og-Tcrit	Chr7_22827280	7	22827280		2.02769e-05
Og-Tcrit	Chr8_1724538	8	1724538		8.96041e-05
Og-Tcrit	Chr8_1749611	8	1749611		8.96041e-05
Og-Tcrit	Chr11_4932976	11	4932976				5.12955e-05
Og-Tcrit	Chr11_4964185	11	4964185	8.78019e-05	6.14956e-05		4.16777e-05
Og-Tcrit	Chr11_4965673	11	4965673		9.05276e-05		5.80531e-05
Og-Tcrit	Chr11_8605312	11	8605312	8.43714e-05			3.99195e-05

## Sheet: Table S5
Supplemental Table S5. Genetic loci within the region on chromosome 8 between the Og-T50-8 QTL and eQTL (Cubry et al., 2020))
Description	Gene ID	Glabberima ortholog	Target %id	Query %id	GO
uncharacterized LOC4344588	Os08g0130300				Molecular Function: binding (GO:0005488), Molecular Function: protein binding (GO:0005515)
2-succinylbenzoate--CoA ligase, chloroplastic/peroxisomal	Os08g0130400				Biological Process: metabolic process (GO:0008152), Molecular Function: catalytic activity (GO:0003824)
60S acidic ribosomal protein P0-like	Os08g0130500
BTB/POZ domain-containing protein At1g30440	Os08g0130600				Biological Process: response to light stimulus (GO:0009416), Molecular Function: protein binding (GO:0005515), Molecular Function: signal transducer activity (GO:0004871)
hydroxyproline O-galactosyltransferase GALT2	Os08g0130900	ORGLA08G0014400	99.53 %	99.84 %	Biological Process: protein glycosylation (GO:0006486), Cellular Component: membrane (GO:0016020), Molecular Function: galactosyltransferase activity (GO:0008378), Molecular Function: sugar binding (GO:0005529)
pentatricopeptide repeat-containing protein At1g53600, mitochondrial	Os08g0131000	ORGLA08G0014500	99.85 %	99.85 %	Molecular Function: binding (GO:0005488)
cytochrome P450 703A2-like	Os08g0131100	ORGLA08G0014600	99.62 %	99.62 %	Biological Process: oxidation-reduction process (GO:0055114), Molecular Function: heme binding (GO:0020037), Molecular Function: iron ion binding (GO:0005506), Molecular Function: oxidoreductase activity, acting on paired donors, with incorporation or reduction of molecular oxygen (GO:0016705)
non-specific lipid-transfer protein A	Os08g0131200
glycerol-3-phosphate 2-O-acyltransferase 6	Os08g0131300	ORGLA08G0014800	99.39 %	98.01 %	Biological Process: metabolic process (GO:0008152), Molecular Function: transferase activity, transferring acyl groups (GO:0016746)
uncharacterized LOC107281853
uncharacterized LOC107277450
uncharacterized LOC4344596	Os08g0132100	ORGLA08G0015000	97.14 %	68.61 %
uncharacterized LOC107281992
uncharacterized LOC112939855	Os08g0132300
uncharacterized LOC4344597
uncharacterized LOC4344598	Os08g0132600
uncharacterized LOC107281847
plant cysteine oxidase 3	Os08g0133000	ORGLA08G0015100	99.26 %	99.26 %	Biological Process: oxidation-reduction process (GO:0055114), Molecular Function: cysteamine dioxygenase activity (GO:0047800)
uncharacterized LOC4344602	Os08g0133600	ORGLA08G0015200	99.35 %	99.35 %
plant cysteine oxidase 3	Os08g0133700				Biological Process: oxidation-reduction process (GO:0055114), Molecular Function: cysteamine dioxygenase activity (GO:0047800)
probable sugar phosphate/phosphate translocator At3g14410
uncharacterized LOC4344604	Os08g0134900	ORGLA08G0015500	99.76 %	99.76 %
uncharacterized LOC112936172
probable sugar phosphate/phosphate translocator At3g14410	Os08g0135100	ORGLA08G0015700	99.71 %	99.71 %
uncharacterized LOC4344607	Os08g0135300	ORGLA08G0015800	22.78 %	97.84 %
E3 ubiquitin-protein ligase RGLG4	Os08g0135400	ORGLA08G0015900	97.26 %	97.51 %	Molecular Function: protein binding (GO:0005515), Molecular Function: zinc ion binding (GO:0008270)
major pollen allergen Ole e 10	Os08g0135500	ORGLA08G0016000	83.72 %	84.38 %
mediator of RNA polymerase II transcription subunit 21	Os08g0135600	ORGLA08G0016100	37.93 %	97.06 %
zinc finger CCCH domain-containing protein 55-like	Os08g0135800
tryptophan synthase beta chain 1	Os08g0135900	ORGLA08G0016300	97.68 %	98.51 %	Biological Process: metabolic process (GO:0008152), Biological Process: tryptophan metabolic process (GO:0006568), Molecular Function: catalytic activity (GO:0003824), Molecular Function: pyridoxal phosphate binding (GO:0030170), Molecular Function: tryptophan synthase activity (GO:0004834)
homeobox-leucine zipper protein ROC7-like	Os08g0136000

## Sheet: Table S6
Supplemental Table S6. Genes in linkage disequilibrium (LD>0.3) with significant SNPs within O.sativa QTLs
		Gene			Position					Gene Ontology										DEGs Seedling, Annapurna (heat tolerant) and IR64 (heat susceptible), Sharma et al 2021				RGAP expression atlas
QTL	Symbol	RAP-ID	description	SNP_Distance(kb)	chromosome	start_position_on_the_genomic_accession	end_position_on_the_genomic_accession	orientation	exon_count	COG_ONTOLOGY	GOTERM_BP_DIRECT	GOTERM_CC_DIRECT	GOTERM_MF_DIRECT	INTERPRO	KEGG_PATHWAY	PIR_SUPERFAMILY	SMART	UP_KEYWORDS	UP_SEQ_FEATURE	IR64-37C	IR64-42C	Anna-37C	Anna-42C	Leaves-20 days	Post-emergence inflorescence	Pre-emergence inflorescence	Anther	Pistil	Seed-5 DAP	Embryo- 25 DAP	Endosperm- 25 DAP	Seed- 10 DAP	Endosperm- 25 DAP (replicate)	Leaves- 20 days (replicate)	Shoots	Seedling four-leaf stage	Seedling four-leaf stage	Seedling four-leaf stage	Seedling four-leaf stage	M.oryzae infected-Resistant-6h	M.oryzae infected-Resistant-12h	M.oryzae infected-Susceptible-6h	M.oryzae infected-Susceptible-12h	M.oryzae infected-Susceptible-24h	M.oryzae infected-Susceptible-96h	Callus-35 days	Cold Stress-Leaves-2wks	Cold Stress-Roots-2wks	Drought Stress-Leaves-2wks
Os-T50-2a	LOC9267410	Os02g0274600	protein tesmin/TSO1-like CXC 5	9.933	2	10042471	10049220	minus	9															1.18562	1.43996	2.91713	0.535046	2.52019	1.28682	1.87801	0.229577	0.592767	0.259211	1.43415	2.59528	1.78971	0.538616	2.05469	1.03398	no	no	no	no	no	no	no	no	no	no
	LOC4328998	Os02g0274700	basic salivary proline-rich protein 3	2.655	2	10051095	10056498	plus	3															7.80473	8.26178	7.34032	2.40691	12.7843	6.83261	4.72933	0.885386	2.06753	0.906678	7.68352	17.3112	5.59879	4.78372	7.00635	5.86677	no	yes	no	no	no	no	yes	no	no	no
	LOC112937972		uncharacterized LOC112937972	7.313	2	10066466	10067622	minus	1
	LOC4328999	Os02g0274900	probable plastidic glucose transporter 2	15.402	2	10074555	10081479	plus	15	0	GO:0008643~carbohydrate transport,	GO:0016021~integral component of membrane,	GO:0022891~substrate-specific transmembrane transporter activity,	IPR003663:Sugar/inositol transporter,IPR005828:General substrate transporter,IPR005829:Sugar transporter, conserved site,IPR020846:Major facilitator superfamily domain,	0	0	0	Complete proteome,Membrane,Reference proteome,Sugar transport,Transmembrane,Transmembrane helix,Transport,	0					92.0117	34.7299	44.8255	107.588	61.1414	61.4844	91.6029	15.6395	21.4845	18.6433	75.3829	137.301	50.7543	53.2763	43.8993	47.235	no	no	no	no	no	no	no	no	no	no
	LOC4329000	Os02g0275100	cytochrome c-type biogenesis CcmH-like mitochondrial protein	24.255	2	10083408	10087895	plus	6	0	GO:0009793~embryo development ending in seed dormancy,GO:0017004~cytochrome complex assembly,	GO:0005743~mitochondrial inner membrane,GO:0016021~integral component of membrane,GO:0043234~protein complex,	GO:0016491~oxidoreductase activity,GO:0046872~metal ion binding,	IPR005616:Cytochrome C biogenesis protein CcmH,	0	0	0	Complete proteome,Cytochrome c-type biogenesis,Heme,Iron,Membrane,Metal-binding,Mitochondrion,Mitochondrion inner membrane,Reference proteome,Transmembrane,Transmembrane helix,	0					3.50367	7.76543	6.71799	8.77751	16.7131	5.58363	6.52994	1.15751	1.79319	1.05299	3.69276	6.06616	2.47574	3.22183	2.81553	2.94478	no	no	no	no	no	no	yes	yes	no	no
	LOC4329001	Os02g0275200	galactoside 2-alpha-L-fucosyltransferase	29.057	2	10088210	10095301	minus	3	0	GO:0009832~plant-type cell wall biogenesis,GO:0009969~xyloglucan biosynthetic process,	GO:0005794~Golgi apparatus,GO:0016020~membrane,	GO:0008107~galactoside 2-alpha-L-fucosyltransferase activity,GO:0008417~fucosyltransferase activity,	IPR004938:Xyloglucan fucosyltransferase,	0	0	0	Complete proteome,Glycosyltransferase,Reference proteome,Transferase,	0		-1.70131			13.2308	0.941731	0	0	0	0	0	0	0	0	15.684	13.3238	1.82254	1.04593	1.14263	1.90234	no	no	no	no	no	no	no	no	no	no
	LOC9267083		uncharacterized LOC9267083	16.714	2	10121570	10123493	plus	2
	LOC112936117		galactoside 2-alpha-L-fucosyltransferase-like	9.143	2	10128522	10131064	plus	0
	LOC4329005	Os02g0276200	probable inactive nicotinamidase At3g16190	0 (Os-T50)	2	10135275	10143926	minus	5	0	GO:0008152~metabolic process,	0	GO:0003824~catalytic activity,	IPR000868:Isochorismatase-like,	0	0	0	0	0		1.87466		1.2399	0	22.5199	1.49582	10.6273	0	73.5479	0	0	0	0	0	12.1765	1.74364	1.91327	0.996532	11.222	no	no	no	no	no	no	no	no	no	no
Os-Tcrit-2	LOC4329259	Os02g0448400	synaptotagmin-2	30.247	2	14529639	14537543	minus	12	General function prediction only,	0	GO:0005783~endoplasmic reticulum,GO:0016021~integral component of membrane,	GO:0008289~lipid binding,	IPR000008:C2 calcium-dependent membrane targeting,	0	0	SM00239:C2,	Complete proteome,Membrane,Reference proteome,Transmembrane,Transmembrane helix,	0					21.2344	20.4104	51.9871	3.88642	28.5504	15.8359	5.13435	0	0.279376	0	17.3539	70.1011	27.7106	28.657	34.8765	39.949	no	no	no	no	no	no	no	no	no	no
	LOC4329260	Os02g0448600	uncharacterized protein At4g22758	8.667	2	14557025	14559123	plus	2	0	0	GO:0009536~plastid,	0	0	0	0	0	0	0					1.53817	3.97921	5.4263	4.67697	15.1982	7.25119	4.00012	20.8838	6.76021	19.1973	1.23088	8.74635	1.90523	1.39348	1.99409	1.37671	no	no	no	no	no	no	yes	no	no	no
	LOC107280082		uncharacterized LOC107280082	9.73	2	14577520	14579393	plus	3
	LOC107280110		uncharacterized LOC107280110	27.008	2	14594798	14598173	plus	4
	LOC4329262	Os02g0450000	uncharacterized LOC4329262	20.883	2	14680763	14686403	plus	2	0	0	0	GO:0003676~nucleic acid binding,	IPR012337:Ribonuclease H-like domain,	0	0	0	Complete proteome,Reference proteome,	0					0	4.34623	20.1821	0.47609	14.7165	1.89732	5.40504	0.479803	0.173403	0.372337	0.185516	0.923318	0.813161	1.06444	1.08141	1.27983	no	no	no	no	no	no	no	no	no	no
Os-T50-2b	LOC107276710		uncharacterized LOC107276710	0 (Os-T50)	2	24381210	24382821	minus	0
	LOC9269807	Os02g0616300	protein argonaute MEL1-like	8.913	2	24390601	24407556	minus	22															0	0	0	0	0	0	0	1.78713	1.79048	1.54197	0	0	0.280093	0	0.355643	0	no	no	no	no	no	no	no	no	no	no
	LOC107277588	Os02g0617075	uncharacterized LOC107277588	83.295	2	24464983	24469960	minus	5	0	GO:0006952~defense response,GO:0017148~negative regulation of translation,	0	GO:0030598~rRNA N-glycosylase activity,	IPR001574:Ribosome-inactivating protein,IPR016138:Ribosome-inactivating protein, subdomain 1,	0	0	0	Complete proteome,Hydrolase,Plant defense,Protein synthesis inhibitor,Reference proteome,Toxin,	0					0	0.148788	0.1845	0.594854	0	0	0	0.546676	0.282358	0.751041	0	0	1.70664	0.101089	1.88355	0	no	no	no	no	no	no	no	no	no	no
Os-Tcrit-3	LOC107280471		uncharacterized LOC107280471	14.267	3	17873160	17878724	minus	3
	LOC4333165	Os03g0427900	OsPUB1	0.976	3	17884897	17892015	plus	16															11.5025	15.3444	27.9467	8.56358	18.5067	18.1606	14.1396	8.74775	11.5763	8.21492	11.8114	16.9819	8.7741	13.0481	8.58551	10.0044	yes	yes	yes	no	no	no	yes	yes	yes	yes
	LOC112938237		uncharacterized LOC112938237	0 (Os-Tcrit)	3	17893302	17895338	plus	3
Os-Tcrit-5	LOC112939080		uncharacterized LOC112939080	371.87	5	14078007	14080471	minus	0
	LOC112938954		uncharacterized LOC112938954	369.904	5	14080565	14082437	minus	3
	LOC107280888		uncharacterized LOC107280888	354.378	5	14092674	14097963	plus	2
	LOC112939132		small nucleolar RNA R71	338.464	5	14113772	14113877	plus	1
	LOC107281011		uncharacterized LOC107281011	321.283	5	14129658	14131058	plus	3
	LOC107280950		(S)-beta-bisabolene synthase-like	295.431	5	14137161	14156910	plus	7
	LOC9267789	Os05g0310500	cathepsin B-like protease 3	286.779	5	14161328	14165562	plus	10	0	GO:0050790~regulation of catalytic activity,	0	GO:0004197~cysteine-type endopeptidase activity,	IPR000169:Cysteine peptidase, cysteine active site,IPR000668:Peptidase C1A, papain C-terminal,IPR012599:Peptidase C1A, propeptide,IPR013128:Peptidase C1A, papain,IPR025660:Cysteine peptidase, histidine active site,	0	SM00645:Pept_C1,	Hydrolase,Protease,Signal,	0						64.0501	230.784	87.4281	76.2379	64.1266	79.0218	50.4001	11.5253	11.4618	10.9018	189.524	129.667	193.976	165.106	211.257	202.025	no	no	no	no	no	no	yes	yes	yes	no
	LOC4338374	Os05g0310600	uncharacterized LOC4338374	284.142	5	14165755	14168199	minus	2	0	0	0	0	IPR007053:LRAT-like domain,	0	0	Complete proteome,Reference proteome,	0						8.58797	28.1132	25.4465	8.34049	17.1705	16.4473	8.87535	1.65199	4.85281	1.61155	6.241	11.7023	3.51025	4.5048	5.23967	4.85403	no	no	no	no	no	no	no	no	no	no
	LOC107277955		protein MEMO1-like	273.392	5	14171154	14178949	plus	9
	LOC4338375	Os05g0311000	coatomer subunit delta-1-like	266.064	5	14181389	14186277	plus	12	0	GO:0006890~retrograde vesicle-mediated transport, Golgi to ER,GO:0015031~protein transport,	GO:0000139~Golgi membrane,GO:0030126~COPI vesicle coat,	0	IPR011012:Longin-like domain,IPR027059:Coatomer delta subunit,	0	0	Complete proteome,Cytoplasm,Cytoplasmic vesicle,ER-Golgi transport,Golgi apparatus,Membrane,Protein transport,Reference proteome,Transport,	chain:Coatomer subunit delta-1,domain:MHD,sequence conflict,						13.8285	47.2133	79.7981	16.0402	42.7856	34.0532	40.2021	7.14063	14.4296	7.59351	18.8549	52.9932	13.9412	22.2694	21.2515	20.07	no	no	no	no	no	no	no	no	no	no
	LOC4338376	Os05g0311000	coatomer subunit delta-2-like	255.032	5	14191509	14197309	plus	13	0	GO:0006890~retrograde vesicle-mediated transport, Golgi to ER,GO:0015031~protein transport,	GO:0000139~Golgi membrane,GO:0030126~COPI vesicle coat,	0	IPR011012:Longin-like domain,IPR027059:Coatomer delta subunit,	0	0	Complete proteome,Cytoplasm,Cytoplasmic vesicle,ER-Golgi transport,Golgi apparatus,Membrane,Protein transport,Reference proteome,Transport,	chain:Coatomer subunit delta-2,domain:MHD,						13.8285	47.2133	79.7981	16.0402	42.7856	34.0532	40.2021	7.14063	14.4296	7.59351	18.8549	52.9932	13.9412	22.2694	21.2515	20.07	no	no	no	no	no	no	no	no	no	no
	TRNAY-GUA		transfer RNA tyrosine (anticodon GUA)	254.412	5	14197845	14197929	minus	0
	LOC4338378	Os05g0311500	protein LURP-one-related 8	205.973	5	14245014	14246368	plus	2	0	GO:0006952~defense response,	0	0	IPR007612:LURP1-like domain,IPR025659:Tubby C-terminal-like domain,	0	0	Complete proteome,Reference proteome,	0	0			-1.55615	-1.59483	178.805	19.4105	2.61843	29.5501	49.1609	14.2246	0.615223	3.34472	2.84673	2.20584	189.185	36.3196	144.523	139.191	136.68	87.9802	no	no	no	no	no	no	no	no	no	no
	LOC4338379		uncharacterized LOC4338379	191.414	5	14251895	14260927	plus	5
	LOC107277295	Os05g0311801	adenylate isopentenyltransferase 3, chloroplastic	189.527	5	14261296	14262814	minus	1	0	GO:0008033~tRNA processing,	0	GO:0016740~transferase activity,	IPR018022:tRNA delta(2)-isopentenylpyrophosphate transferase,IPR027417:P-loop containing nucleoside triphosphate hydrolase,	0	0	Complete proteome,Reference proteome,Transferase,	0	0					0	0	0	0	0	0	0	0	0	0	0	0	0.292663	0	0.192117	0.201125	no	no	no	no	no	no	no	no	no	no
	LOC9270664	Os05g0312000	mediator of RNA polymerase II transcription subunit 33A	143.506	5	14294688	14308835	minus	13	0	0	0	0	0	0	0	Complete proteome,Reference proteome,	0	0	1.34958		1.05455		6.91103	6.94297	6.45974	0.575132	6.08428	2.64647	9.51286	1.12741	2.58528	1.0865	9.69939	15.5249	3.6307	2.84948	2.98102	3.59434	no	no	no	no	no	no	yes	no	no	no
	LOC107280895		uncharacterized LOC107280895	125.389	5	14321585	14326952	minus	4
	LOC4338381	Os05g0312500	reticulon-like protein B1	92.797	5	14356092	14359544	minus	6	0	0	GO:0005789~endoplasmic reticulum membrane,GO:0016020~membrane,GO:0016021~integral component of membrane,	0	IPR003388:Reticulon,	0	0	Complete proteome,Endoplasmic reticulum,Membrane,Reference proteome,Transmembrane,Transmembrane helix,	0	0					0	40.5129	0	389.287	0.864511	0	0	0	0	0	0	0	0.353865	0	0.355748	0	no	no	no	no	no	no	no	no	no	no
	LOC4338382	Os05g0312600	probable calcium-binding protein CML21	90.746	5	14360664	14361595	minus	1	0	0	GO:0009536~plastid,	GO:0005509~calcium ion binding,	IPR002048:EF-hand domain,IPR011992:EF-hand-like domain,IPR018247:EF-Hand 1, calcium-binding site,	0	SM00054:EFh,	Calcium,Complete proteome,Metal-binding,Reference proteome,Repeat,	calcium-binding region:1,calcium-binding region:2,calcium-binding region:3,chain:Probable calcium-binding protein CML21,domain:EF-hand 1,domain:EF-hand 2,domain:EF-hand 3,	0					1.13893	0	0	0	0	0	0	0	0	0	1.72824	17.1259	1.43363	1.01384	1.29824	0.624489	no	no	no	no	no	no	no	no	no	no
	LOC4338383	Os05g0313500	quinone oxidoreductase-like protein 2 homolog	38.382	5	14407904	14413959	plus	6	Energy production and conversion / General function prediction only,	0	0	GO:0008270~zinc ion binding,GO:0016491~oxidoreductase activity,	IPR002085:Alcohol dehydrogenase superfamily, zinc-type,IPR002364:Quinone oxidoreductase/zeta-crystallin, conserved site,IPR011032:GroES-like,IPR013149:Alcohol dehydrogenase, C-terminal,IPR013154:Alcohol dehydrogenase GroES-like,IPR016040:NAD(P)-binding domain,IPR020843:Polyketide synthase, enoylreductase,	0	SM00829:SM00829,	0	0	0					7.69929	25.7003	19.1365	6.87276	25.5669	16.457	23.4412	3.2641	5.40157	3.37479	16.8444	26.3992	54.8511	48.6976	62.6497	60.1864	no	no	yes	no	no	no	no	no	no	no
	LOC9267511		pentatricopeptide repeat-containing protein At2g34400-like	34.883	5	14413845	14417458	plus	4
	LOC4338384	Os05g0313700	suppressor protein SRP40	31.439	5	14417745	14420902	minus	1	0	GO:0000398~mRNA splicing, via spliceosome,	GO:0071006~U2-type catalytic step 1 spliceosome,GO:0071013~catalytic step 2 spliceosome,	GO:0003723~RNA binding,	0	0	0	Coiled coil,Complete proteome,Reference proteome,	0	0					0	0.792891	1.25424	3.43839	0.817972	0.712744	0	0	0	0	0	0	0.52934	0.126856	0.790368	0.144241	no	no	no	no	no	no	yes	no	no	no
	LOC9271192	Os05g0313900	putative pentatricopeptide repeat-containing protein At5g08310, mitochondrial	19.81	5	14427727	14432531	minus	6															0.396015	1.78155	2.5714	0.251571	1.43044	1.18453	1.86855	0.264807	0.475582	0.326322	0.695295	0.770726	0.751212	0.526844	0.735635	0.568848	no	no	no	no	no	no	yes	no	no	no
	LOC4338385	Os05g0314100	small nuclear ribonucleoprotein Sm D2	0 (Os-Tcrit)	5	14449689	14452306	minus	4	0	GO:0000387~spliceosomal snRNP assembly,	GO:0005682~U5 snRNP,GO:0005685~U1 snRNP,GO:0005686~U2 snRNP,GO:0019013~viral nucleocapsid,GO:0046540~U4/U6 x U5 tri-snRNP complex,GO:0071011~precatalytic spliceosome,GO:0071013~catalytic step 2 spliceosome,	0	IPR001163:Ribonucleoprotein LSM domain,IPR010920:Like-Sm (LSM) domain,IPR027248:Small nuclear ribonucleoprotein Sm D2,	osa03040:Spliceosome,	SM00651:Sm,	Complete proteome,Reference proteome,Ribonucleoprotein,Viral nucleoprotein,Virion,	0	0					17.9773	51.1581	90.2936	9.48437	80.0086	51.4191	26.376	3.43794	6.4807	3.38701	26.2799	34.609	25.9597	41.9074	32.5196	32.2591	no	no	no	no	no	no	no	no	no	no
	LOC112938982		uncharacterized LOC112938982	13.337	5	14465702	14469593	plus	2
	LOC112938983		uncharacterized LOC112938983	16.632	5	14468997	14470285	minus	2
	LOC4338386	Os05g0314700	uncharacterized LOC4338386	36.899	5	14489264	14489988	minus	1	0	GO:0006281~DNA repair,GO:0007095~mitotic G2 DNA damage checkpoint,	0	GO:0070182~DNA polymerase binding,	IPR026171:Fanconi anemia group I protein,	0	0	Complete proteome,Reference proteome,	0	0		2.93358	1.13041		0.199556	0	0	0	0.281729	4.13735	140.363	9.36822	10.8121	9.09204	0.0976964	4.92645	0.219902	0.293686	0.189962	0	no	no	no	no	no	no	yes	no	no	no
	LOC107280871		uncharacterized LOC107280871	39.467	5	14491832	14494373	minus	4
	LOC4338388	Os05g0315100	pentatricopeptide repeat-containing protein At5g67570, chloroplastic	46.401	5	14498766	14506872	minus	11	0	0	GO:0009536~plastid,	0	IPR002885:Pentatricopeptide repeat,IPR011990:Tetratricopeptide-like helical,	0	0	0	0	0		1.12039			8.394	5.71483	5.54385	2.04999	5.09372	2.41804	5.67071	0.178547	0.458588	0.273833	11.0854	5.77171	7.69571	7.76742	5.17765	10.8754	no	no	no	no	yes	no	yes	no	yes	no
	LOC4338389	Os05g0315200	uncharacterized LOC4338389	57.92	5	14510285	14514234	plus	6	0	0	0	0	0	0	0	Coiled coil,Complete proteome,Reference proteome,	0	0					7.36086	12.2028	15.9559	6.11059	22.6586	19.8653	15.5087	5.60365	9.07111	6.15404	10.6791	9.90771	11.5916	14.9508	10.9698	10.5438	no	no	no	no	no	no	yes	no	no	no
	LOC107275914	Os05g0315700	methanol O-anthraniloyltransferase	120.499	5	14572864	14574686	plus	1															0	0	0	0	0	0	0	0	0	0	0	0	0.213456	0	0.226883	0.170567	no	no	no	no	no	no	no	no	no	no
	LOC4338390	Os05g0316000	RING finger and transmembrane domain-containing protein 2	135.532	5	14587897	14593795	minus	8	0	0	GO:0016020~membrane,GO:0016021~integral component of membrane,	GO:0008270~zinc ion binding,	IPR001841:Zinc finger, RING-type,IPR013083:Zinc finger, RING/FYVE/PHD-type,IPR017907:Zinc finger, RING-type, conserved site,	0	SM00184:RING,	Complete proteome,Membrane,Reference proteome,Transmembrane,Transmembrane helix,	0	0					17.2106	24.5547	15.7533	32.6058	31.87	21.1014	22.7215	13.3774	10.6796	13.8869	12.5296	14.6818	8.50956	7.30049	7.94137	10.2002	no	no	no	no	no	no	yes	yes	yes	no
	LOC4338391	Os05g0316100	putative zinc transporter At3g08650	145.685	5	14598050	14606222	minus	6	0	GO:0071577~zinc II ion transmembrane transport,	GO:0000139~Golgi membrane,GO:0005802~trans-Golgi network,GO:0016021~integral component of membrane,	GO:0005385~zinc ion transmembrane transporter activity,	IPR003689:Zinc/iron permease,	0	0	Complete proteome,Membrane,Reference proteome,Signal,Transmembrane,Transmembrane helix,	0	0	1.17936		1.10756		11.0875	28.2331	26.1791	22.777	28.9042	21.0995	32.499	2.89069	6.27809	2.90682	13.4775	18.3752	6.58765	8.70249	7.75278	8.76412	no	no	no	no	no	no	yes	yes	yes	no
	LOC107276963		uncharacterized LOC107276963	147.497	5	14599862	14601607	plus	2
	LOC112939144		small nucleolar RNA Z159/U59	153.394	5	14605759	14605841	minus	1
	LOC4338392	Os05g0316200	protein SSUH2 homolog	161.938	5	14614303	14619936	plus	7	DNA replication, recombination, and repair,	0	0	0	0	0	0	Complete proteome,Reference proteome,	0	0	1.682		1.19851		18.6724	16.6657	12.9465	12.0187	16.0867	11.7222	4.29459	1.65114	2.54815	2.04017	18.4489	11.4473	5.0335	4.01491	4.20529	6.00502	no	no	no	no	no	no	yes	yes	yes	no
	LOC112939003	Os05g0316300	platelet binding protein GspB-like	167.932	5	14620297	14622556	plus	4															0	0	0.206542	3.23022	0	0	0	0	0	0	0	0	0.321736	0.097658	0.174019	0.234023	no	no	no	no	no	no	yes	no	yes	no
	LOC107280951		verprolin-like	207.096	5	14659461	14660066	plus	1
	LOC4338394	Os05g0316800	ethylene-responsive transcription factor 3	210.356	5	14662721	14664674	plus	1	0	GO:0006351~transcription, DNA-templated,	GO:0005634~nucleus,	GO:0003677~DNA binding,GO:0003700~transcription factor activity, sequence-specific DNA binding,	IPR001471:AP2/ERF domain,IPR016177:DNA-binding, integrase-type,	0	SM00380:AP2,	Complete proteome,DNA-binding,Nucleus,Reference proteome,Transcription,Transcription regulation,	0	0					4.73167	8.75702	18.7159	0.542614	36.6187	4.64981	22.0779	0.779279	0.721366	1.03342	20.4246	1.83901	7.75815	6.10958	8.62061	4.47509	no	no	no	no	yes	no	yes	no	no	no
	LOC4338395	Os05g0317200	long chain acyl-CoA synthetase 8	235.879	5	14688244	14701276	plus	13	0	0	GO:0005783~endoplasmic reticulum,GO:0005794~Golgi apparatus,GO:0009941~chloroplast envelope,GO:0016021~integral component of membrane,	GO:0004467~long-chain fatty acid-CoA ligase activity,	IPR000873:AMP-dependent synthetase/ligase,IPR020845:AMP-binding, conserved site,	osa00061:Fatty acid biosynthesis,osa00071:Fatty acid degradation,osa01100:Metabolic pathways,osa01212:Fatty acid metabolism,osa04146:Peroxisome,	0	Complete proteome,Membrane,Reference proteome,Transmembrane,Transmembrane helix,	0	0					22.8511	59.9771	42.7404	57.5743	46.5431	42.1803	39.2501	11.4202	21.4878	13.167	20.7923	23.6976	17.203	15.8429	19.8309	20.1608	no	no	no	no	no	no	yes	yes	yes	no
	LOC4338396		protein FAR1-RELATED SEQUENCE 5	249.562	5	14701927	14705155	minus	2	0	GO:0009585~red, far-red light phototransduction,GO:0010018~far-red light signaling pathway,GO:0042753~positive regulation of circadian rhythm,GO:0045893~positive regulation of transcription, DNA-templated,	GO:0005634~nucleus,	GO:0003700~transcription factor activity, sequence-specific DNA binding,GO:0008270~zinc ion binding,	IPR004330:FAR1 DNA binding domain,IPR006564:Zinc finger, PMZ-type,IPR007527:Zinc finger, SWIM-type,IPR018289:MULE transposase domain,	0	SM00575:ZnF_PMZ,	0	0	0
	LOC112939164		small nucleolar RNA Z247	255.815	5	14708180	14708318	plus	1
	LOC4338398	Os05g0317700	receptor-like protein kinase FERONIA	263.175	5	14715540	14721745	plus	3	0	0	GO:0016021~integral component of membrane,	GO:0004672~protein kinase activity,GO:0005524~ATP binding,	IPR000719:Protein kinase, catalytic domain,IPR001245:Serine-threonine/tyrosine-protein kinase catalytic domain,IPR008271:Serine/threonine-protein kinase, active site,IPR011009:Protein kinase-like domain,IPR013320:Concanavalin A-like lectin/glucanase, subgroup,IPR017441:Protein kinase, ATP binding site,IPR024788:Malectin-like carbohydrate-binding domain,	0	SM00220:S_TKc,	Complete proteome,Membrane,Reference proteome,Signal,Transmembrane,Transmembrane helix,	0			-1.66281			3.56359	8.26049	4.71039	1.00289	5.19295	3.01535	8.84354	1.09856	2.18236	1.16451	6.42557	5.29696	2.86684	2.33466	1.68568	4.71108	no	no	no	no	no	no	yes	yes	no	no
	LOC4338399	Os05g0317900	receptor-like protein kinase FERONIA	273.5	5	14725865	14736018	plus	2	0	0	0	GO:0004672~protein kinase activity,GO:0005524~ATP binding,	IPR000719:Protein kinase, catalytic domain,IPR001245:Serine-threonine/tyrosine-protein kinase catalytic domain,IPR008271:Serine/threonine-protein kinase, active site,IPR011009:Protein kinase-like domain,IPR013320:Concanavalin A-like lectin/glucanase, subgroup,IPR017441:Protein kinase, ATP binding site,IPR024788:Malectin-like carbohydrate-binding domain,	0	SM00220:S_TKc,	Complete proteome,Reference proteome,Signal,	0						2.81698	0	0	0	0	0	0	0	0	0	3.50027	0	1.57886	0.795527	1.57704	0.619669	no	no	no	no	no	no	no	no	no	no
	LOC4338400	Os05g0318100	wall-associated receptor kinase-like 20	297.338	5	14749703	14754104	plus	3	0	0	GO:0016021~integral component of membrane,	GO:0004672~protein kinase activity,GO:0005524~ATP binding,GO:0030247~polysaccharide binding,	IPR000719:Protein kinase, catalytic domain,IPR008271:Serine/threonine-protein kinase, active site,IPR011009:Protein kinase-like domain,IPR013320:Concanavalin A-like lectin/glucanase, subgroup,IPR017441:Protein kinase, ATP binding site,IPR025287:Wall-associated receptor kinase galacturonan-binding domain,	0	SM00220:S_TKc,	Complete proteome,Membrane,Reference proteome,Signal,Transmembrane,Transmembrane helix,	0						0.613427	0	0.172978	0.573161	0	0.696727	1.52954	0	0	0	1.39862	1.60755	1.41489	2.05882	2.04847	1.00931	no	no	no	no	no	no	no	no	no	no
	LOC4338401	Os05g0318300	uncharacterized LOC4338401	318.142	5	14770507	14773120	plus	7	0	GO:0006396~RNA processing,	GO:0009536~plastid,	GO:0004525~ribonuclease III activity,	IPR000999:Ribonuclease III domain,	0	0	Complete proteome,Reference proteome,	0		-1.84842	-5.21476			16.9925	14.4981	5.48999	1.15684	6.16895	3.10433	1.44597	0	0	0	33.6217	13.4092	24.5537	17.5331	6.01205	34.3051	no	no	no	no	no	no	no	no	no	no
	LOC9268893	Os05g0318600	receptor-like protein kinase FERONIA	332.322	5	14784687	14789072	minus	2	0	0	GO:0016021~integral component of membrane,	GO:0004672~protein kinase activity,GO:0005524~ATP binding,	IPR000719:Protein kinase, catalytic domain,IPR001245:Serine-threonine/tyrosine-protein kinase catalytic domain,IPR011009:Protein kinase-like domain,IPR013320:Concanavalin A-like lectin/glucanase, subgroup,IPR017441:Protein kinase, ATP binding site,IPR024788:Malectin-like carbohydrate-binding domain,	0	0	Complete proteome,Membrane,Reference proteome,Signal,Transmembrane,Transmembrane helix,	0				-1.46085	-1.41799	0.98044	0	0	0	0	0	0	0	0	0	1.34839	0	0.937756	0.459124	1.7752	0.235545	no	no	no	no	no	no	yes	yes	no	no
	LOC4338403	Os05g0318700	receptor-like protein kinase FERONIA	343.171	5	14795536	14799659	minus	2	0	0	GO:0016021~integral component of membrane,	GO:0004672~protein kinase activity,GO:0005524~ATP binding,	IPR000719:Protein kinase, catalytic domain,IPR001245:Serine-threonine/tyrosine-protein kinase catalytic domain,IPR008271:Serine/threonine-protein kinase, active site,IPR011009:Protein kinase-like domain,IPR013320:Concanavalin A-like lectin/glucanase, subgroup,IPR017441:Protein kinase, ATP binding site,IPR024788:Malectin-like carbohydrate-binding domain,	0	SM00220:S_TKc,	Complete proteome,Membrane,Reference proteome,Signal,Transmembrane,Transmembrane helix,	0						11.4815	12.6126	2.8308	4.35336	23.95	3.38722	5.21073	0.284953	0.560094	0.235557	22.753	14.2259	10.4593	7.81879	9.25122	7.987	no	no	no	no	no	no	no	no	no	no
	LOC107276043	Os05g0319100	putative mannan endo-1,4-beta-mannosidase 5	363.756	5	14816121	14818824	plus	3															1.69168	10.5805	1.03258	0	0	1.50974	0	0	0	0	0.61374	1.38345	3.24726	3.15728	4.85225	6.77248	no	no	no	no	no	no	yes	no	yes	no
	LOC107275635	Os05g0319200	1-aminocyclopropane-1-carboxylate synthase 7	369.282	5	14821647	14824552	minus	3	0	GO:0009058~biosynthetic process,	0	GO:0003824~catalytic activity,GO:0030170~pyridoxal phosphate binding,	IPR004838:Aminotransferases, class-I, pyridoxal-phosphate-binding site,IPR004839:Aminotransferase, class I/classII,IPR015421:Pyridoxal phosphate-dependent transferase, major region, subdomain 1,IPR015422:Pyridoxal phosphate-dependent transferase, major region, subdomain 2,IPR015424:Pyridoxal phosphate-dependent transferase,	0	0	Complete proteome,Reference proteome,	0						0	0	0	0	0	2.8861	38.5031	0.901899	0.734077	0.961324	0	0	0.267152	0	0.341752	0.760986	no	no	no	no	no	no	no	no	no	no
	LOC4338404	Os05g0319700	probable receptor-like protein kinase At1g80640	388.143	5	14840508	14844127	plus	10	0	0	GO:0016021~integral component of membrane,	GO:0004674~protein serine/threonine kinase activity,GO:0005524~ATP binding,	IPR000719:Protein kinase, catalytic domain,IPR001245:Serine-threonine/tyrosine-protein kinase catalytic domain,IPR008271:Serine/threonine-protein kinase, active site,IPR011009:Protein kinase-like domain,IPR013320:Concanavalin A-like lectin/glucanase, subgroup,IPR017441:Protein kinase, ATP binding site,	0	SM00220:S_TKc,	ATP-binding,Complete proteome,Kinase,Membrane,Nucleotide-binding,Reference proteome,Serine/threonine-protein kinase,Signal,Transferase,Transmembrane,Transmembrane helix,	0						0	7.39512	6.52737	0	3.07369	0.454017	0	0	0	0	0	1.60532	1.45509	1.18053	2.38081	1.8779	no	no	yes	no	no	no	yes	no	no	no
	LOC4338405	Os05g0319800	plasma membrane ATPase-like	396.09	5	14848455	14852872	minus	12	0	0	GO:0016020~membrane,	0	0	osa00190:Oxidative phosphorylation,	0	0	0						0	42.1498	0	146.447	0.525427	0	0.305094	0	0	0	0	0	0.648456	0.241265	0.713998	0.447782	no	no	no	no	no	no	no	no	no	no
	LOC4338406	Os05g0319900	anti-sigma-I factor RsgI6	401.858	5	14854223	14856370	minus	2	0	GO:0005975~carbohydrate metabolic process,	0	GO:0004553~hydrolase activity, hydrolyzing O-glycosyl compounds,	IPR001000:Glycoside hydrolase, family 10,IPR008979:Galactose-binding domain-like,IPR013781:Glycoside hydrolase, catalytic domain,IPR017853:Glycoside hydrolase, superfamily,	0	SM00633:Glyco_10,	Hydrolase,	0						0	0	0	0	0	0	0	0	0	0	0.376239	0	0.613011	0.46099	0.657695	0.741156	no	no	no	no	no	no	no	no	no	no
	LOC4338407	Os05g0320100	uncharacterized LOC4338407	414.092	5	14866457	14869888	minus	2	0	0	0	0	IPR001810:F-box domain, cyclin-like,	0	SM00256:FBOX,	Complete proteome,Reference proteome,	0						3.09679	7.30315	6.81444	21.5651	12.3935	4.9994	1.20381	0	0.74139	0	3.30227	0	4.91621	5.28324	5.09861	4.34361	no	no	no	no	no	yes	yes	no	no	no
	LOC4338408		uncharacterized LOC4338408	427.049	5	14879414	14881915	plus	4
	LOC107281059		protein MAIN-LIKE 1-like	430.384	5	14882749	14886088	plus	6
	LOC107276367		uncharacterized LOC107276367	437.141	5	14889506	14891263	minus	0
	LOC9268442	Os05g0320500	uncharacterized LOC9268442	440.937	5	14893302	14894403	plus	3															0	0.752096	3.59171	0	2.48821	1.01191	0	0	0	0	0	0	0.394854	0.997497	0.676886	0.492981	no	no	no	no	no	no	no	no	no	no
	LOC4338409	Os05g0320700	trans-cinnamate 4-monooxygenase	447.636	5	14900001	14904556	minus	3	Secondary metabolites biosynthesis, transport, and catabolism,	GO:0009808~lignin metabolic process,GO:0044550~secondary metabolite biosynthetic process,	GO:0016020~membrane,	GO:0005506~iron ion binding,GO:0016710~trans-cinnamate 4-monooxygenase activity,GO:0020037~heme binding,	IPR001128:Cytochrome P450,IPR002401:Cytochrome P450, E-class, group I,IPR017972:Cytochrome P450, conserved site,	osa00130:Ubiquinone and other terpenoid-quinone biosynthesis,osa00360:Phenylalanine metabolism,osa00940:Phenylpropanoid biosynthesis,osa00941:Flavonoid biosynthesis,osa00945:Stilbenoid, diarylheptanoid and gingerol biosynthesis,osa01100:Metabolic pathways,osa01110:Biosynthesis of secondary metabolites,osa01220:Degradation of aromatic compounds,	0	Complete proteome,Heme,Iron,Metal-binding,Monooxygenase,Oxidoreductase,Reference proteome,	0						61.71	104.025	38.9901	44.6706	57.8679	72.2066	46.6344	10.472	12.8934	11.4862	43.208	197.665	9.31996	8.47528	11.5625	11.5068	no	no	no	no	no	yes	yes	yes	yes	yes
	LOC4338410	Os05g0320800	uncharacterized LOC4338410	454.164	5	14906529	14907454	plus	1	0	0	0	0	0	0	0	Complete proteome,Reference proteome,	0		-2.59855	-4.68454			10.679	8.71335	16.9834	3.5783	5.59907	6.88297	2.75288	0	0	0	8.98425	32.1891	1.40145	1.40412	0.161794	2.43497	no	no	no	no	no	no	no	no	no	no
	LOC107280953		probable pectate lyase 12	469.252	5	14921617	14923338	minus	2
	LOC9266067	Os05g0321900	WRKY transcription factor 55	495.507	5	14947872	14953160	plus	3	0	0	0	GO:0003700~transcription factor activity, sequence-specific DNA binding,GO:0043565~sequence-specific DNA binding,	IPR003657:DNA-binding WRKY,	0	SM00774:WRKY,	Complete proteome,Reference proteome,	0
Os-T50-9	LOC4346693	Os09g0314500	polyadenylate-binding protein-interacting protein 8	138.371	9	8613393	8618700	plus	10	General function prediction only,	0	0	GO:0000166~nucleotide binding,GO:0003676~nucleic acid binding,	IPR000504:RNA recognition motif domain,IPR009818:Ataxin-2, C-terminal,IPR012677:Nucleotide-binding, alpha-beta plait,	0	SM00360:RRM,	Complete proteome,Reference proteome,	0						0	0	6.82814	0.849704	1.07262	22.3613	0	1.46632	7.55948	1.7371	0	0	0.421074	0.354882	0.34606	0.0939765	no	no	no	no	no	no	no	no	no	no
	LOC107278836		senescence-associated protein 13	127.621	9	8628139	8629450	minus	2	0	0	0	0	IPR002347:Glucose/ribitol dehydrogenase,IPR016040:NAD(P)-binding domain,	0	0	0	0
	LOC4346700	Os09g0315800	rab3 GTPase-activating protein non-catalytic subunit	40.175	9	8710153	8716896	minus	8	0	GO:0043087~regulation of GTPase activity,	0	0	IPR026059:Rab3-GAP regulatory subunit,	0	0	Complete proteome,Reference proteome,	0		1.33116	1.27339			8.33836	16.3296	11.1731	10.4398	16.9994	10.2065	14.9554	2.04112	1.58221	1.91579	10.5244	8.28651	2.84246	2.46505	3.05466	3.15243	no	no	no	no	no	no	yes	yes	no	no
	LOC112936376		uncharacterized LOC112936376	0.608	9	8759962	8777783	plus	3
	LOC112936363		uncharacterized LOC112936363	50.288	9	8809642	8832957	plus	2
	LOC4346702		ankyrin repeat-containing protein At5g02620-like	110.248	9	8869602	8875676	plus	0
Os-T50-10	LOC4348229	Os10g0188900	protein odr-4 homolog	104.851	10	6144576	6150511	plus	11	0	0	GO:0009536~plastid,GO:0016021~integral component of membrane,	0	0	0	0	Membrane,Transmembrane,Transmembrane helix,	0						11.8791	13.0887	19.8466	16.8724	20.5934	15.5463	21.2371	2.85815	5.68564	2.62178	11.4738	25.211	7.25933	8.44028	5.53992	10.4592	no	no	no	no	no	no	yes	yes	no	no
	LOC4348230	Os10g0189100	phosphoglucomutase, chloroplastic	80.735	10	6167113	6174627	minus	22	0	GO:0005978~glycogen biosynthetic process,GO:0006006~glucose metabolic process,GO:0009590~detection of gravity,GO:0019252~starch biosynthetic process,GO:0019388~galactose catabolic process,	GO:0005829~cytosol,GO:0009536~plastid,GO:0009570~chloroplast stroma,GO:0009941~chloroplast envelope,GO:0010319~stromule,GO:0048046~apoplast,	GO:0000287~magnesium ion binding,GO:0004614~phosphoglucomutase activity,	IPR005841:Alpha-D-phosphohexomutase superfamily,IPR005843:Alpha-D-phosphohexomutase, C-terminal,IPR005844:Alpha-D-phosphohexomutase, alpha/beta/alpha domain I,IPR005845:Alpha-D-phosphohexomutase, alpha/beta/alpha domain II,IPR005846:Alpha-D-phosphohexomutase, alpha/beta/alpha domain III,IPR016055:Alpha-D-phosphohexomutase, alpha/beta/alpha I/II/III,IPR016066:Alpha-D-phosphohexomutase, conserved s…	osa00010:Glycolysis / Gluconeogenesis,osa00030:Pentose phosphate pathway,osa00052:Galactose metabolism,osa00230:Purine metabolism,osa00500:Starch and sucrose metabolism,osa00520:Amino sugar and nucleotide sugar metabolism,osa01100:Metabolic pathways,osa01110:Biosynthesis of secondary metabolites,osa01130:Biosynthesis of antibiotics,	0	Complete proteome,Reference proteome,Signal,	0			1.04337			54.6846	20.7314	30.372	10.7076	26.1307	89.2991	59.2411	36.3176	70.794	36.9644	93.3209	20.3556	258.155	202.492	240.701	148.442	no	no	no	no	no	no	yes	no	no	no
	LOC4348231	Os10g0189600	long chain base biosynthesis protein 1c-like	41.215	10	6208954	6214147	minus	13	0	GO:0006665~sphingolipid metabolic process,GO:0009058~biosynthetic process,	GO:0005789~endoplasmic reticulum membrane,GO:0016021~integral component of membrane,	GO:0004758~serine C-palmitoyltransferase activity,GO:0030170~pyridoxal phosphate binding,	IPR004839:Aminotransferase, class I/classII,IPR015421:Pyridoxal phosphate-dependent transferase, major region, subdomain 1,IPR015422:Pyridoxal phosphate-dependent transferase, major region, subdomain 2,IPR015424:Pyridoxal phosphate-dependent transferase,	osa00600:Sphingolipid metabolism,osa01100:Metabolic pathways,	0	Acyltransferase,Complete proteome,Endoplasmic reticulum,Lipid metabolism,Membrane,Pyridoxal phosphate,Reference proteome,Sphingolipid metabolism,Transferase,Transmembrane,Transmembrane helix,	0		-1.07519				4.50061	2.8485	11.5792	1.3797	4.76312	2.73002	13.036	0.897528	1.0245	0.692277	4.09849	12.3541	1.98607	2.94585	2.21589	2.70942	no	no	no	no	no	no	yes	no	no	no
	LOC112936692		uncharacterized LOC112936692	40.343	10	6214356	6215019	plus	2
	LOC4348232	Os10g0190000	NEDD8-conjugating enzyme Ubc12	5.282	10	6244539	6250080	plus	6	0	0	0	GO:0005524~ATP binding,	IPR000608:Ubiquitin-conjugating enzyme, E2,IPR016135:Ubiquitin-conjugating enzyme/RWD-like,IPR023313:Ubiquitin-conjugating enzyme, active site,	osa04120:Ubiquitin mediated proteolysis,	0	ATP-binding,Nucleotide-binding,Ubl conjugation pathway,	0						24.6863	59.8338	48.1189	30.4271	41.0668	31.8574	29.1515	9.37672	8.49062	9.56787	19.5913	41.9387	21.932	21.5413	23.0129	24.5215	no	no	no	no	no	no	yes	no	no	no
	LOC4348233	Os10g0190100	cytosolic sulfotransferase 5	0.622	10	6252003	6254740	minus	2															0	0	0	0	0	0.645458	0	0	0	0	0	0	6.64466	4.71465	15.9107	12.984	no	no	no	no	no	no	no	no	no	no
	LOC112936748		small nucleolar RNA Z247	6.952	10	6262316	6262454	minus	1
	LOC4348234	Os10g0190500	uncharacterized LOC4348234	17.22	10	6272584	6276717	minus	6	0	0	GO:0016020~membrane,GO:0016021~integral component of membrane,	0	IPR007658:Protein of unknown function DUF594,IPR025315:Domain of unknown function DUF4220,	0	0	Complete proteome,Membrane,Reference proteome,Transmembrane,Transmembrane helix,	0						13.4373	8.57085	2.29666	3.12923	7.71937	3.87431	1.01891	0	0.450161	0	5.71484	4.7065	8.3633	7.52345	7.19689	5.36333	no	no	no	no	no	no	no	no	no	no
	LOC9268466	Os10g0190800	uncharacterized LOC9268466	32.176	10	6287540	6294248	plus	4	0	0	GO:0009507~chloroplast,	GO:0016491~oxidoreductase activity,	IPR000415:Nitroreductase-like,	0	0	Complete proteome,Reference proteome,	0		1.48566	1.54099	1.53152		2.55582	3.68471	3.06642	1.95536	4.09827	1.9402	1.6133	0.417834	0.870631	0.298174	1.43965	2.07959	1.65949	1.69546	2.62304	1.3182	no	no	no	no	no	no	no	no	no	no
	LOC9270974	Os10g0190900	protein DETOXIFICATION 16	40.366	10	6295730	6301790	plus	8	0	0	GO:0016020~membrane,GO:0016021~integral component of membrane,	GO:0015238~drug transmembrane transporter activity,GO:0015297~antiporter activity,	IPR002528:Multi antimicrobial extrusion protein,	0	0	Membrane,Transmembrane,Transmembrane helix,	0						6.63171	3.52243	18.644	2.06378	0.908642	0.568129	1.35227	0	0	0	7.73696	8.06381	4.42087	3.98192	5.8321	5.67607	no	no	no	no	no	no	no	no	no	no
	LOC107276274	Os10g0191100	proline-rich receptor-like protein kinase PERK2	48.657	10	6304021	6307331	minus	3	0	0	0	0	IPR016140:Bifunctional inhibitor/plant lipid transfer protein/seed storage helical domain,	0	0	Complete proteome,Reference proteome,Signal,	0						0	1.01451	0.766943	0.690152	0	0	0	0	0	0	0	0	0.580722	0	0.389702	0	no	no	no	no	no	no	yes	no	no	no
	LOC107279133		uncharacterized LOC107279133	96.331	10	6351695	6355563	minus	7
	LOC4348237	Os10g0191300	pathogenesis-related protein PRB1-2	114.716	10	6370080	6370840	plus	1	0	0	GO:0005576~extracellular region,	0	IPR001283:Allergen V5/Tpx-1-related,IPR002413:Ves allergen,IPR014044:CAP domain,IPR018244:Allergen V5/Tpx-1-related, conserved site,	osa04075:Plant hormone signal transduction,osa04626:Plant-pathogen interaction,	SM00198:SCP,	Complete proteome,Reference proteome,Signal,	0						0	1.78238	0	0	0	0	0	0	0	0	0	0	0.593176	0	0.617033	0	no	no	no	no	no	no	no	no	no	no
	LOC112936719		small nucleolar RNA R71	132.781	10	6388145	6388251	plus	1
	LOC4348238	Os10g0191900	uncharacterized LOC4348238	148.824	10	6404188	6405792	plus	2	0	0	GO:0005634~nucleus,	0	IPR003958:Transcription factor CBF/NF-Y/archaeal histone,IPR009072:Histone-fold,	0	0	Complete proteome,Nucleus,Reference proteome,	0				2.35181	2.91692	0	0	0	0	0.967642	337.535	3.22694	93.7408	222.755	95.4338	0	0	0	0	0	0	no	no	no	no	no	no	no	yes	no	no
	LOC9266301		uncharacterized LOC9266301	153.555	10	6408919	6412028	minus	7	0	0	0	0	0	osa03030:DNA replication,osa03420:Nucleotide excision repair,osa03430:Mismatch repair,osa03440:Homologous recombination,	0	0	0
	LOC4348239		uncharacterized LOC4348239	158.263	10	6413627	6419491	minus	5	DNA replication, recombination, and repair,	0	0	0	0	0	0	0	0
	LOC4348240	Os10g0193100	uncharacterized LOC4348240	229.2	10	6484564	6486980	plus	3	0	0	0	0	IPR016140:Bifunctional inhibitor/plant lipid transfer protein/seed storage helical domain,	0	0	Signal,	0			1.19336			0	0	0	0	0	0	0	0	0	0	0	0	0.0571595	0	0	0	no	no	no	no	no	no	no	no	no	no
	LOC4348241	Os10g0193500	uncharacterized LOC4348241	241.71	10	6497074	6510301	plus	3	0	0	0	GO:0008233~peptidase activity,	IPR016140:Bifunctional inhibitor/plant lipid transfer protein/seed storage helical domain,	0	0	Complete proteome,Hydrolase,Protease,Reference proteome,Signal,	0						0	0	0	128.558	0	0	0	0	0	0	0	0	0.937364	0	1.0009	0	no	no	no	no	no	no	no	no	no	no
	LOC112936756		U6atac minor spliceosomal RNA	254.103	10	6509467	6509586	plus	1
	LOC107279197		replication protein A 70 kDa DNA-binding subunit D-like	260.661	10	6516025	6516909	minus	4
	LOC4348242	Os10g0194200	probable cinnamyl alcohol dehydrogenase 1	285.395	10	6540759	6544161	plus	8	General function prediction only,	GO:0009809~lignin biosynthetic process,	0	GO:0008270~zinc ion binding,GO:0045551~cinnamyl-alcohol dehydrogenase activity,GO:0052747~sinapyl alcohol dehydrogenase activity,	IPR002085:Alcohol dehydrogenase superfamily, zinc-type,IPR002328:Alcohol dehydrogenase, zinc-type, conserved site,IPR011032:GroES-like,IPR013149:Alcohol dehydrogenase, C-terminal,IPR013154:Alcohol dehydrogenase GroES-like,IPR016040:NAD(P)-binding domain,IPR020843:Polyketide synthase, enoylreductase,	osa00940:Phenylpropanoid biosynthesis,osa01100:Metabolic pathways,osa01110:Biosynthesis of secondary metabolites,	SM00829:SM00829,	Complete proteome,Lignin biosynthesis,Metal-binding,NADP,Oxidoreductase,Reference proteome,Zinc,	binding site:NADP,chain:Probable cinnamyl alcohol dehydrogenase 1,metal ion-binding site:Zinc 1; catalytic,metal ion-binding site:Zinc 2,nucleotide phosphate-binding region:NADP,sequence conflict,						19.4994	27.3087	15.8619	19.8582	20.3609	22.014	9.95535	8.62236	9.02899	8.13309	18.569	22.0483	11.8479	10.8538	17.4108	12.9047	no	no	no	no	no	no	no	no	no	no
	LOC107275879	Os10g0194300	uncharacterized LOC107275879	296.91	10	6552274	6555165	minus	1	0	0	0	0	IPR006904:Protein of unknown function DUF716, TMEM45,IPR007930:Protein of unknown function DUF724,IPR019557:Aminotransferase-like, plant mobile domain,	0	0	Coiled coil,Complete proteome,Reference proteome,	0						0	1.79402	2.14687	0	4.47934	0.732174	2.78062	0	0.280001	0	0	0	0.500276	0.521047	0.896167	0.379422	no	no	no	no	no	no	yes	no	no	no
	LOC4348245	Os10g0195000	protein DETOXIFICATION 29	318.942	10	6574306	6581998	plus	11	0	GO:0006855~drug transmembrane transport,	GO:0016020~membrane,GO:0016021~integral component of membrane,	GO:0015238~drug transmembrane transporter activity,GO:0015297~antiporter activity,	IPR002528:Multi antimicrobial extrusion protein,	0	0	Complete proteome,Membrane,Reference proteome,Transmembrane,Transmembrane helix,	0						0	0.468606	2.89966	27.4578	0	0	1.36795	0	0	0	0	1.99196	1.31522	1.7516	1.47526	2.49276	no	no	no	no	no	no	yes	yes	no	no
	LOC4348246	Os10g0195175	uncharacterized LOC4348246	327.285	10	6582649	6591499	minus	19	0	0	0	0	0	0	0	Complete proteome,Reference proteome,	0						5.82846	3.94738	12.1347	0.950181	4.42055	3.24272	7.90302	1.24253	5.94168	1.43444	9.34309	7.14621	1.92074	2.18086	0.464251	2.9471	no	no	no	no	no	no	no	no	no	no
	LOC9267697		uncharacterized LOC9267697	341.689	10	6597053	6599571	minus	2
	LOC4348247	Os10g0195600	acyl transferase 1-like	384.379	10	6639743	6645329	plus	3	0	0	0	GO:0016747~transferase activity, transferring acyl groups other than amino-acyl groups,	IPR003480:Transferase,IPR023213:Chloramphenicol acetyltransferase-like domain,	0	0	Acyltransferase,Complete proteome,Plant defense,Reference proteome,Transferase,	0				1.10306		0.618088	2.24821	3.67944	73.0864	0	0.484134	0	0	0	0	0	1.27219	1.15722	2.21897	1.50531	2.46937	no	no	no	no	no	no	no	no	no	no
	LOC4348248		cytochrome P450 98A1-like	443.077	10	6698441	6702550	plus	0	Secondary metabolites biosynthesis, transport, and catabolism,	0	0	0	0	0	0	0	0
	LOC9266927		cytochrome P450 98A1-like	460.132	10	6715496	6716776	plus	0
	LOC4348250		UDP-glycosyltransferase 87A1-like	466.133	10	6721497	6731697	plus	3
	LOC9272034	Os10g0197000	uncharacterized LOC9272034	480.197	10	6735561	6740229	minus	4	0	0	0	0	IPR022059:Protein of unknown function DUF3615,	0	0	0	0						2.15604	1.92092	0.674868	1.77672	2.48723	2.60801	0.333309	0.979371	1.81051	0.905003	1.61711	0	0.828034	0.845292	0.493374	1.66849	no	no	no	no	no	no	no	yes	yes	no
Os-Tcrit-11a	LOC9268975	Os11g0479400	putative disease resistance protein RGA3	83.945	11	16781660	16796509	minus	4															0	0.276624	0.370881	0	0	0	0	0	0	0	0	0	0.217416	0.185259	0.12594	0.639164	no	no	no	no	no	no	no	no	no	no
	LOC4350510	Os11g0480000	disease resistance protein Pik-2-like	53.8	11	16807692	16826654	plus	2	Function unknown,	0	0	0	0	0	0	0	0	0					0	0.651044	0.943971	0	0	0	0	0	0	0	0	0	0.421052	0.521522	0.091969	0.617501	no	no	no	no	no	no	no	no	no	no
	LOC112936989	Os11g0481000	probable disease resistance protein At1g61300	28.227	11	16849043	16852227	minus	2															0	0	0	0	0	0	0	0	0	0	0	0	0.297693	0	0.359683	0	no	no	no	no	no	no	no	no	no	no
	LOC107276082	Os11g0481150	disease resistance protein RGA2	15.845	11	16860235	16864609	plus	2	0	0	0	GO:0043531~ADP binding,	IPR002182:NB-ARC,IPR027417:P-loop containing nucleoside triphosphate hydrolase,	0	0	0	Complete proteome,Reference proteome,	0					0.137477	0.668281	0.465157	0.750525	1.10065	0.324607	0.667115	0	0.116026	0.138483	0	0	1.64094	0.958211	3.00632	0.244028	no	no	no	no	no	no	yes	no	no	no
	LOC4350511	Os11g0481200	O-fucosyltransferase 1	14.145	11	16866309	16872048	minus	8	0	0	GO:0005739~mitochondrion,	0	IPR019378:GDP-fucose protein O-fucosyltransferase,IPR024709:O-fucosyltransferase, plant,	0	PIRSF009360:uncharacterized conserved protein with GDP-fucose protein O-fucosyltransferase domain,	0	0	0					8.60426	26.3483	30.5503	13.4219	33.9781	16.7361	13.3047	1.09989	2.69987	1.05369	21.1175	12.777	14.88	14.6307	12.8903	11.9064	no	no	no	no	no	no	no	no	no	no
	LOC4350514	Os11g0481600	uncharacterized LOC4350514	1.341	11	16881795	16899132	plus	6	0	0	0	0	0	0	0	0	Complete proteome,Reference proteome,Signal,	0					0	0.309738	4.85891	0	0.423488	0	0.799576	0	0	0	0	0	0.190348	0.390375	0.272174	0.515398	no	no	no	no	no	no	yes	no	no	no
	LOC4350521	Os11g0483000	cytochrome P450 94B3	104.819	11	16985273	16987708	plus	1															4.83006	5.57232	0.274838	164.184	15.4634	2.98093	0	0	0	0	1.84012	51.5243	0.737201	0.30274	1.23756	0.458571	no	no	no	no	no	no	no	no	no	no
	LOC4350528	Os11g0484500	6-phosphogluconate dehydrogenase, decarboxylating 2, chloroplastic-like	183.947	11	17064401	17066285	plus	1															36.8923	50.3766	62.9055	7.51054	58.1181	67.8255	41.0398	2.21821	4.08597	1.84389	49.2459	12.4759	26.9521	35.9848	27.5111	31.7487	no	no	no	no	no	no	yes	no	no	no
Os-T50-11a	LOC4350872	Os11g0603000	transcription factor ILI2-like	25.447	11	23222907	23224224	plus	2	0	GO:0006351~transcription, DNA-templated,GO:0006355~regulation of transcription, DNA-templated,GO:0040008~regulation of growth,	0	0	IPR011598:Myc-type, basic helix-loop-helix (bHLH) domain,	0	0	0	Complete proteome,Growth regulation,Reference proteome,Transcription,Transcription regulation,	0					0	0	0	0	2.15966	0	0	0	0	0	0	0	0.565668	0	0.518036	0	no	no	no	no	no	no	no	no	no	no
	LOC112937212		U6 spliceosomal RNA	24.987	11	23224582	23224684	plus	1
	LOC9269043	Os11g0603100	uncharacterized LOC9269043	22.64	11	23224621	23227031	minus	3															0	0	0	0	2.32134	0	0	1.80011	0	1.13021	0	0	1.06641	0	1.17052	12.7093	no	no	no	no	no	no	no	no	no	no
	LOC112937214		U6 spliceosomal RNA	21.749	11	23227820	23227922	plus	1
	LOC4350873	Os11g0603200	ABC transporter F family member 5	15.596	11	23230117	23234075	plus	9	General function prediction only,	0	GO:0009536~plastid,	GO:0005524~ATP binding,GO:0016887~ATPase activity,	IPR003439:ABC transporter-like,IPR003593:AAA+ ATPase domain,IPR017871:ABC transporter, conserved site,IPR027417:P-loop containing nucleoside triphosphate hydrolase,	0	0	SM00382:AAA,	ATP-binding,Complete proteome,Nucleotide-binding,Reference proteome,	0		-1.61408		-2.65571	410.648	10.4564	6.91951	4.51578	18.3495	10.5481	7.70086	0.480209	0.677216	0.624818	182.917	68.1045	195.207	193.582	150.522	142.168	no	no	no	no	no	no	no	yes	no	no
	LOC107279393		UBP1-associated protein 2A-like	11.45	11	23234516	23238221	minus	2
	TRNAV-CAC		transfer RNA valine (anticodon CAC)	9	11	23238287	23238360	plus	0
	LOC4350895	Os11g0607900	mannose/glucose-specific lectin	0 (Os-T50)	11	23459656	23475514	minus	13															0	0	0	0	0	0	0	0	0	0	0	0	0.129579	0.0486088	0.0972441	0.0474687	no	no	no	no	no	no	no	no	no	no
	LOC9266760		uncharacterized LOC9266760	0.804	11	23467544	23471839	plus	3
	LOC9271404	Os11g0608300	putative receptor-like protein kinase At4g00960	10.755	11	23488602	23496571	plus	8	0	0	0	GO:0004674~protein serine/threonine kinase activity,GO:0005524~ATP binding,	IPR000535:Major sperm protein,IPR000719:Protein kinase, catalytic domain,IPR008271:Serine/threonine-protein kinase, active site,IPR008962:PapD-like,IPR011009:Protein kinase-like domain,IPR013320:Concanavalin A-like lectin/glucanase, subgroup,IPR017441:Protein kinase, ATP binding site,	0	0	SM00220:S_TKc,	ATP-binding,Complete proteome,Kinase,Nucleotide-binding,Reference proteome,Serine/threonine-protein kinase,Transferase,	0					0	0	0	0	0	0	0	0	0	0	0	2.27828	0.635805	0	0.0628134	0.455116	no	no	no	no	no	no	no	no	no	no
	LOC112936847		protein GOS9-like	0 (Os-T50)	11	23506136	23507153	minus	2
	LOC112937004	Os11g0608700	mannose/glucose-specific lectin-like	1.039	11	23508365	23513154	minus	11															0	0	0	0	0	0	0	0	0	0	0	0	0.182347	0	0.134598	0	no	no	no	no	no	no	no	no	no	no
	LOC9267248		jacalin-related lectin 3-like	29.103	11	23536429	23546917	minus	0
Os-T50-11b	LOC4351050	Os11g0657100	peptide chain release factor APG3, chloroplastic	84.923	11	26306053	26310436	plus	15	0	GO:0009658~chloroplast organization,GO:0010027~thylakoid membrane organization,GO:0032544~plastid translation,	GO:0009507~chloroplast,GO:0009536~plastid,	GO:0016149~translation release factor activity, codon specific,GO:0043022~ribosome binding,	IPR000352:Peptide chain release factor class I/class II,IPR004373:Peptide chain release factor 1,IPR005139:Peptide chain release factor,IPR014720:Double-stranded RNA-binding-like domain,	0	0	SM00937:SM00937,	Coiled coil,Complete proteome,Reference proteome,	0					10.8698	5.67558	2.47575	0.900766	2.55019	3.36175	1.2929	0.699053	0.92008	0.498424	13.6589	30.69	18.0188	17.83	21.262	17.6209	no	no	no	no	no	no	no	no	no	no
	LOC4351051	Os11g0657200	alkylated DNA repair protein ALKBH8 homolog	82.554	11	26310772	26312805	minus	4	0	GO:0018126~protein hydroxylation,	GO:0000790~nuclear chromatin,	GO:0008198~ferrous iron binding,GO:0016706~oxidoreductase activity, acting on paired donors, with incorporation or reduction of molecular oxygen, 2-oxoglutarate as one donor, and incorporation of one atom each of oxygen into both donors,GO:0042393~histone binding,	IPR005123:Oxoglutarate/iron-dependent dioxygenase,IPR027450:Alpha-ketoglutarate-dependent dioxygenase AlkB-like,	0	0	0	Complete proteome,Reference proteome,	0					5.3315	6.36594	6.10325	3.64169	7.81311	8.93065	5.94677	1.51572	2.12296	1.20107	3.82317	6.08113	1.80357	1.81588	2.49171	3.95258	no	no	no	no	no	no	no	no	no	no
	LOC4351052	Os11g0657300	probable small nuclear ribonucleoprotein F	80.126	11	26313014	26315233	plus	5	0	GO:0000398~mRNA splicing, via spliceosome,	GO:0005685~U1 snRNP,GO:0005732~small nucleolar ribonucleoprotein complex,GO:0019013~viral nucleocapsid,GO:0071013~catalytic step 2 spliceosome,	GO:0003723~RNA binding,	IPR001163:Ribonucleoprotein LSM domain,IPR010920:Like-Sm (LSM) domain,IPR016487:Small nuclear ribonucleoprotein SmF,	osa03040:Spliceosome,	PIRSF006609:small nuclear ribonucleoprotein SmF,	SM00651:Sm,	Complete proteome,mRNA processing,mRNA splicing,Nucleus,Reference proteome,Ribonucleoprotein,RNA-binding,Spliceosome,Viral nucleoprotein,Virion,	0					8.35875	26.6853	22.9116	2.50562	27.3341	30.4529	5.45868	1.44972	4.71858	1.81508	7.91822	15.9849	16.0518	26.2672	11.1443	14.5306	no	no	no	no	no	no	no	no	no	no
	LOC4351053	Os11g0657400	pollen-specific leucine-rich repeat extensin-like protein 3	73.841	11	26316949	26321518	minus	1	Function unknown,	0	GO:0005739~mitochondrion,	0	IPR013210:Leucine-rich repeat-containing N-terminal, type 2,	0	0	0	Complete proteome,Leucine-rich repeat,Reference proteome,Repeat,Signal,	0					0	89.7325	0	819.006	1.27812	0	0.322259	0	0	0	0	0	1.2648	0.51645	1.47433	0.305803	no	no	no	no	no	no	yes	no	no	no
	LOC4351054	Os11g0657900	disease resistance protein RGA5-like	14.469	11	26376905	26380890	minus	3	Function unknown,	0	0	GO:0043531~ADP binding,	IPR002182:NB-ARC,IPR027417:P-loop containing nucleoside triphosphate hydrolase,	0	0	0	0	0					0.870798	1.56648	1.43516	0	0	0	0.34405	0	0	0	1.37042	0	0.748544	0.770518	1.09744	0.295036	no	no	no	no	no	no	no	yes	no	no
	LOC112936942		uncharacterized LOC112936942	3	11	26388814	26391994	plus	2
	LOC9266716	Os11g0658700	agamous-like MADS-box protein AGL65	18.607	11	26413966	26418442	plus	11	0	GO:0006351~transcription, DNA-templated,GO:0006355~regulation of transcription, DNA-templated,	GO:0005634~nucleus,	GO:0003677~DNA binding,	IPR002100:Transcription factor, MADS-box,	0	0	SM00432:MADS,	Complete proteome,DNA-binding,Nucleus,Reference proteome,Transcription,Transcription regulation,	0					0	1.55419	0	34.2494	0	0	0	0	0	0	0	0	0.221275	0.185354	0.246999	0	no	no	no	no	no	no	no	no	no	no
	LOC112936928		uncharacterized LOC112936928	20.705	11	26416064	26416860	minus	2
	LOC4351055	Os11g0658800	probable polygalacturonase	15.461	11	26420027	26424176	minus	6	0	GO:0005975~carbohydrate metabolic process,GO:0071555~cell wall organization,	GO:0005576~extracellular region,	GO:0004650~polygalacturonase activity,	IPR000743:Glycoside hydrolase, family 28,IPR006626:Parallel beta-helix repeat,IPR011050:Pectin lyase fold/virulence factor,IPR012334:Pectin lyase fold,	0	0	SM00710:PbH1,	Cell wall biogenesis/degradation,Complete proteome,Glycosidase,Hydrolase,Reference proteome,Secreted,Signal,	0					4.31864	5.82172	16.2757	2.88923	6.63999	13.6789	1.71149	0.504993	0.420386	0.428991	5.86459	12.5992	3.22202	5.0668	4.46195	4.7747	no	no	no	no	no	no	no	no	no	no
	LOC9270990	Os11g0658900	uncharacterized LOC9270990	1.599	11	26433959	26438038	plus	7	0	GO:0016042~lipid catabolic process,	0	GO:0016787~hydrolase activity,	IPR002921:Lipase, class 3,IPR005592:Mono-/di-acylglycerol lipase, N-terminal,	0	0	0	Hydrolase,Signal,	0					0	1.14916	0.607278	3.51035	0.381696	0	0	0	0	0	0	0	14.2368	8.50516	7.40785	9.64978	no	no	no	no	no	no	no	no	no	no
	LOC9266865	Os11g0659200	uncharacterized LOC9266865	0 (Os-T50)	11	26453021	26454178	plus	2	0	0	GO:0009536~plastid,	0	IPR007650:Protein of unknown function DUF581,	0	0	0	Complete proteome,Reference proteome,	0			4.45121		0	0	0	0	0	0	1.1615	0	0	0	0	0	0.15883	0.078509	0.210655	0.123827	no	no	no	no	no	no	no	no	no	no
	LOC107278409	Os11g0659400	pentatricopeptide repeat-containing protein At2g26790, mitochondrial	0 (Os-T50)	11	26456452	26468050	plus	10	0	0	0	0	IPR002885:Pentatricopeptide repeat,IPR011990:Tetratricopeptide-like helical,	0	0	0	0	0					1.70196	2.11935	3.9014	0.580968	2.50703	1.03912	5.00641	0.605469	1.28846	0.610867	2.2466	2.51561	7.94823	6.45077	8.512	1.95373	no	no	no	no	no	no	no	no	no	no
	LOC4351056	Os11g0659500	palmitoyl-acyl carrier protein thioesterase, chloroplastic	2.008	11	26468416	26473266	minus	7	0	GO:0006633~fatty acid biosynthetic process,	GO:0009536~plastid,	GO:0016790~thiolester hydrolase activity,	IPR002864:Acyl-ACP thioesterase,IPR021113:Acyl-ACP-thioesterase, N-terminal,	osa00061:Fatty acid biosynthesis,osa01100:Metabolic pathways,osa01212:Fatty acid metabolism,	0	0	Chloroplast,Complete proteome,Fatty acid biosynthesis,Fatty acid metabolism,Hydrolase,Lipid biosynthesis,Lipid metabolism,Plastid,Reference proteome,	0					11.93	34.8444	63.8839	28.4994	25.6906	20.0613	19.6824	45.2439	32.9956	43.2883	15.2605	26.4863	10.4868	12.7528	11.5214	13.9826	no	no	no	no	no	no	no	no	no	no
	LOC4351057	Os11g0659600	pectinesterase QRT1	0.046	11	26475320	26478045	minus	3	0	GO:0042545~cell wall modification,GO:0045490~pectin catabolic process,	GO:0005618~cell wall,	GO:0030599~pectinesterase activity,GO:0045330~aspartyl esterase activity,	IPR000070:Pectinesterase, catalytic,IPR011050:Pectin lyase fold/virulence factor,IPR012334:Pectin lyase fold,	0	0	0	Aspartyl esterase,Complete proteome,Hydrolase,Reference proteome,Signal,	0					0	0	0	23.4026	0	0	0	0	0	0	0	0	0.25783	0	0.249863	0	no	no	no	no	no	no	no	no	no	no
Os-Tcrit-11b	LOC4351076	Os11g0665600	uncharacterized LOC4351076	10.725	11	26831389	26832859	minus	2	0	0	0	0	0	0	0	0	Complete proteome,Reference proteome,	0					3.01236	0.413272	0	0.386542	0	0.538582	0	0	0	0	4.11931	1.64116	2.01107	0.879513	1.20508	2.47476	no	no	no	no	no	no	yes	no	no	no
	LOC107278349		putative serine/threonine-protein kinase-like protein CCR3	5.771	11	26849355	26851023	minus	0
	LOC4351078	Os11g0665950	probable serine/threonine-protein kinase PIX7	29.612	11	26873196	26876103	minus	2															0	0.683668	4.73661	0	0	0	0	0	0	0	0	0	0.195126	0	0.186766	0.37105	no	no	no	no	no	no	no	no	no	no
	LOC4351079	Os11g0666200	putative serine/threonine-protein kinase-like protein CCR3	34.288	11	26877872	26880214	minus	2	0	0	0	GO:0004672~protein kinase activity,GO:0005524~ATP binding,	IPR000719:Protein kinase, catalytic domain,IPR008271:Serine/threonine-protein kinase, active site,IPR011009:Protein kinase-like domain,IPR013320:Concanavalin A-like lectin/glucanase, subgroup,IPR017441:Protein kinase, ATP binding site,	0	0	SM00220:S_TKc,	Coiled coil,Complete proteome,Kinase,Reference proteome,Transferase,	0					0.87446	0	0	0	0	0	0	0	0	0	1.37075	4.90338	0.318501	0	0.214849	0.251668	no	no	no	no	no	no	yes	no	yes	no
	LOC107277126		putative serine/threonine-protein kinase-like protein CCR3	37.559	11	26881143	26882879	plus	0
	LOC107279473		cell number regulator 13-like	57.61	11	26903146	26903835	minus	1
	LOC107277664	Os11g0667000	probable serine/threonine-protein kinase PBL28	41.509	11	26916093	26919936	plus	2	0	0	0	GO:0004672~protein kinase activity,GO:0005524~ATP binding,	IPR000719:Protein kinase, catalytic domain,IPR008271:Serine/threonine-protein kinase, active site,IPR011009:Protein kinase-like domain,	0	0	SM00220:S_TKc,	0	0					0	0	0	0	0	0	0	0	0	0	0.169914	0	0.204501	0.0837281	0.268451	0.27691	no	no	no	no	no	no	no	no	no	no
	LOC9271724	Os11g0667400	calmodulin-binding receptor-like cytoplasmic kinase 3	27.987	11	26923235	26933458	plus	5															0.112529	0.0729099	0.221644	0	0.136612	0.532223	0	0.0774354	0	0.144715	0	0	0.878853	0	1.59277	0	no	no	no	no	no	no	no	no	no	no
	LOC107277046	Os11g0667500	putative serine/threonine-protein kinase-like protein CCR3	26.008	11	26934076	26935437	plus	2	0	0	0	GO:0004672~protein kinase activity,GO:0005524~ATP binding,	IPR000719:Protein kinase, catalytic domain,IPR008271:Serine/threonine-protein kinase, active site,IPR011009:Protein kinase-like domain,	0	0	SM00220:S_TKc,	0	0					0	0	0	0	0	0	0	0	0	0	0	0	0.138205	0.0293304	0.223763	0.0682958	no	no	no	no	no	no	no	no	no	no
	LOC9267616	Os11g0667600	putative serine/threonine-protein kinase-like protein CCR3	19.304	11	26939938	26942141	plus	2															0.572359	0.747176	0.410131	0	0.285608	0.312095	0.327733	0	0	0	1.07621	1.17108	0.182813	0.0874271	0.154721	0.157605	no	no	no	no	no	no	no	no	no	no
	LOC112936073		putative serine/threonine-protein kinase-like protein CCR3	14.632	11	26940674	26946813	plus	8
	LOC4351082	Os11g0668100	putative disease resistance protein RGA3	1.251	11	26952566	26960194	minus	2															2.26668	0.638755	0	1.27795	0	0	0	0	0	0	2.76881	1.12495	0.729704	0.285348	0.389127	0.68053	no	no	no	no	no	no	no	no	no	no
	LOC112936933		uncharacterized LOC112936933	2.439	11	26955564	26959006	plus	2
	LOC107279548		uncharacterized LOC107279548	0.916	11	26959805	26960529	minus	1	0	0	GO:0016021~integral component of membrane,	0	0	0	0	0	Membrane,Transmembrane,Transmembrane helix,	0
	LOC9272722	Os11g0668300	calmodulin-binding protein 60 A	0 (Os-Tcrit)	11	26967399	26977835	plus	13	0	0	GO:0005739~mitochondrion,	0	0	0	0	0	0	0					0	0	0.22086	0	0	0	0.325536	0	0	0	0	1.47896	0.319124	0	0.36543	0	no	no	no	no	no	no	no	yes	no	no
	LOC107276587	Os11g0668600	uncharacterized LOC107276587	0 (Os-Tcrit)	11	26979984	26984697	minus	6															0.324889	0	0	0.515943	0	0	0	0	0	0	0.445232	11.4828	0.34878	0	0.688301	0	no	no	no	no	no	no	yes	no	no	no
Os-Tcrit-11c	LOC107277324	Os11g0668800	putative cysteine-rich receptor-like protein kinase 35	17.257	11	27005711	27009745	plus	10															0	0.720841	2.18278	0.405677	1.04274	0	0.888369	0	0	0	0.294401	1.85482	0.430235	0.428838	0.69998	0.405184	no	no	no	no	no	no	yes	no	no	no
	LOC4351085	Os11g0669100	calmodulin-binding protein 60 B	5.597	11	27015221	27021405	plus	12	0	GO:0006950~response to stress,	0	0	IPR012416:Calmodulin binding protein-like,	0	0	0	Complete proteome,Reference proteome,	0			-1.81043	-1.86211	1.20532	0	0	0	0	0	0	0	0	0	2.08627	7.5433	1.52335	0.469608	1.44445	0.347589	no	no	no	no	no	no	no	no	no	no
	LOC107276026	Os11g0669200	cysteine-rich receptor-like protein kinase 19	0 (Os-Tcrit)	11	27024796	27027805	plus	9															0	0.260415	0	0	0	0	0	0	0	0	0	0	0.16359	0	0.296854	0.341776	no	no	no	no	no	no	no	no	no	no
	LOC107276832	Os11g0669300	uncharacterized LOC107276832	0 (Os-Tcrit)	11	27029535	27032208	plus	6															0	0	0	0	0	0	0	0	0	0	0.345377	0	0.0769887	0	0.0920388	0	no	no	no	no	no	no	no	no	no	no
	LOC4351086	Os11g0670100	cysteine-rich receptor-like protein kinase 21	46.228	11	27077844	27088774	plus	11															0.038591	0.118817	0.409311	0	0.0523124	0.0393937	0.216826	0	0	0	0.078262	0	0.160292	0.0545586	0.222371	0.0858783	no	no	no	no	no	no	no	no	no	no
	LOC107276137	Os11g0670700	vacuolar protein sorting-associated protein 22 homolog 1	59.037	11	27090653	27107537	plus	8	0	0	0	0	IPR007286:EAP30,IPR011991:Winged helix-turn-helix DNA-binding domain,IPR016689:ESCRT-2 complex, Snf8,	0	PIRSF017215:ESCRT-2 complex, Vps22 subunit,	0	Complete proteome,Protein transport,Reference proteome,Transport,	0					1.56794	4.39759	3.94633	4.38958	6.83419	1.97107	2.92072	0	0	0	1.76802	1.94296	1.96523	1.60271	2.04131	1.59765	no	no	no	no	no	no	no	no	no	no
	LOC107278755		uncharacterized LOC107278755	45.663	11	27107727	27109302	plus	0
	LOC4351087	Os11g0670900	uncharacterized LOC4351087	41.745	11	27111886	27113220	plus	1	0	0	GO:0016021~integral component of membrane,	0	0	0	0	0	Complete proteome,Membrane,Reference proteome,Transmembrane,Transmembrane helix,	0	3.27478	2.48153	2.25449		5.31989	22.8286	2.59893	0.792313	0.563026	6.70387	0	0	0	0	6.45749	2.36067	6.12741	3.90016	4.64825	13.4958	no	no	no	no	no	no	no	no	no	no
	LOC4351088	Os11g0671000	dormancy-associated protein 1	36.947	11	27116521	27118018	minus	3	0	0	0	0	IPR008406:Dormancyauxin associated,	0	0	0	Complete proteome,Reference proteome,	0					331.518	1502.34	79.6246	359.174	3027.73	239.883	563.062	39.6999	25.451	39.0248	524.272	633.086	62.0869	66.3116	103.094	80.1574	yes	yes	no	no	yes	no	yes	no	no	no
	LOC107276221	Os11g0671200	uncharacterized LOC107276221	31.008	11	27122851	27123957	plus	1	0	0	0	0	0	0	0	0	Complete proteome,Reference proteome,	0					0	0	0	0	0	0	0	0	0	0	0	0	0.353813	0	0.225607	0	no	no	no	no	no	no	no	no	no	no
	LOC107279426		uncharacterized LOC107279426	13.447	11	27135828	27141518	plus	3
	LOC4351094	Os11g0671950	putative receptor-like protein kinase At4g00960	1.683	11	27149187	27153282	plus	7															0	0	0	0	0	0	0	0	0	0	0	0	0.559363	0.193352	0.471697	0.308933	no	no	no	no	no	no	yes	yes	yes	no
	LOC4351095	Os11g0672300	cell number regulator 13	0 (Os-Tcrit)	11	27155291	27157608	plus	3	0	0	0	0	0	0	0	0	Complete proteome,Reference proteome,	0		1.1908		1.20817	14.7567	5.73385	2.27321	3.18033	4.01034	12.6746	0	0	0	0	26.0411	44.9851	6.74058	6.79545	3.04154	10.9813	no	no	no	no	no	no	yes	no	yes	no
	LOC4351096	Os11g0672400	kinesin-like protein KIN-14P	3.946	11	27158911	27165398	minus	19															0.124059	0.733725	0.759039	48.5863	0.905286	1.05957	0.201136	0.14251	0.439549	0	0.144401	1.09371	0.233628	0.182992	0.255821	0.181453	no	no	no	no	no	no	yes	no	no	no
	LOC4351098	Os11g0672700	ATP-dependent DNA helicase Q-like 1	1.426	11	27179320	27184053	minus	10	0	GO:0000724~double-strand break repair via homologous recombination,	GO:0005634~nucleus,GO:0005694~chromosome,GO:0005737~cytoplasm,	GO:0003677~DNA binding,GO:0005524~ATP binding,GO:0009378~four-way junction helicase activity,GO:0043140~ATP-dependent 3'-5' DNA helicase activity,	IPR001650:Helicase, C-terminal,IPR002464:DNA/RNA helicase, ATP-dependent, DEAH-box type, conserved site,IPR004589:DNA helicase, ATP-dependent, RecQ type,IPR011545:DNA/RNA helicase, DEAD/DEAH box type, N-terminal,IPR011991:Winged helix-turn-helix DNA-binding domain,IPR014001:Helicase, superfamily 1/2, ATP-binding domain,IPR027417:P-loop containing nucleoside triphosphate hydrolase,	osa03440:Homologous recombination,	0	SM00487:DEXDc,SM00490:HELICc,	ATP-binding,Complete proteome,Helicase,Hydrolase,Nucleotide-binding,Reference proteome,	0					0	0.457487	1.49657	0.506328	1.37787	0.341223	0	0	0	0	0	0	0.0978778	0.28406	0.190349	0	no	no	no	no	no	no	yes	no	no	no
	LOC4351099	Os11g0672800	pentatricopeptide repeat-containing protein At1g09190	1.77	11	27190917	27200199	minus	8	0	0	GO:0005739~mitochondrion,	0	IPR002885:Pentatricopeptide repeat,IPR011990:Tetratricopeptide-like helical,	0	0	0	Complete proteome,Reference proteome,	0
	LOC4351100	Os11g0672900	serine/arginine repetitive matrix protein 1	1.881	11	27191028	27192621	plus	1	0	0	0	0	IPR012442:Protein of unknown function DUF1645,	0	0	0	Complete proteome,Reference proteome,	0					0	3.17333	20.9806	1.26114	4.17619	2.53278	14.1495	0	0	0	0.428725	2.23664	0.882033	1.72964	1.02399	1.06088	no	no	no	no	no	no	yes	no	no	no
	LOC4351102	Os11g0673100	transmembrane protein 205	7.981	11	27200324	27202904	minus	3	0	0	GO:0016020~membrane,GO:0016021~integral component of membrane,	0	IPR025423:Domain of unknown function DUF4149,	0	0	0	Complete proteome,Membrane,Reference proteome,Signal,Transmembrane,Transmembrane helix,	0	1.68769		1.81877		13.7405	21.6019	15.738	6.2846	20.5154	49.6561	21.4968	7.02402	11.6874	8.43069	13.167	31.1487	7.45079	8.09976	8.07527	7.7615	no	no	no	no	no	no	no	no	no	no
	LOC4351103	Os11g0673200	probable beta-D-xylosidase 2	0 (Os-Tcrit)	11	27203560	27211133	minus	3															0	12.9404	43.7624	9.39887	66.7612	20.8698	0.307808	0.542403	0.754331	0	0.128821	5.84862	2.82398	3.01777	3.45506	2.85216	no	no	no	no	no	no	yes	no	no	no
	LOC9266964	Os11g0673600	putative disease resistance protein RGA4	0.277	11	27220701	27226391	plus	3	0	0	0	GO:0043531~ADP binding,	IPR002182:NB-ARC,IPR027417:P-loop containing nucleoside triphosphate hydrolase,	0	0	0	0	0					0.03449	0.0807557	0.250489	0	0	0	0	0	0	0	0	0	0.413561	0.333394	0.96901	0.0614232	no	no	no	no	no	no	no	no	no	no
	LOC4351105	Os11g0673900	putative disease resistance protein RGA3	6.252	11	27232920	27240389	plus	7	Function unknown,	0	0	GO:0043531~ADP binding,	IPR002182:NB-ARC,IPR027417:P-loop containing nucleoside triphosphate hydrolase,	0	0	0	Complete proteome,Reference proteome,	0					0.248239	0.841617	0	0	0	0.208327	0	0	0.360614	0	0	0	0.134271	0	0.150588	0	no	no	no	no	no	no	no	no	no	no
	LOC9271264	Os11g0676100	putative disease resistance RPP13-like protein 3	10.499	11	27240898	27243449	plus	4	0	0	0	GO:0043531~ADP binding,	IPR002182:NB-ARC,IPR027417:P-loop containing nucleoside triphosphate hydrolase,	0	0	0	Complete proteome,Reference proteome,	0					0.0416252	0.0958765	0.0418705	0	0	0	0	0	0	0	0	0	0.860025	0.688033	1.42147	0.0636954	no	no	no	no	no	no	no	no	no	no
	LOC9272279	Os11g0676200	putative disease resistance RPP13-like protein 1	8.582	11	27243490	27245366	plus	1	0	0	0	GO:0043531~ADP binding,	IPR001611:Leucine-rich repeat,IPR002182:NB-ARC,IPR003591:Leucine-rich repeat, typical subtype,IPR027417:P-loop containing nucleoside triphosphate hydrolase,	0	0	SM00369:LRR_TYP,	0	0					0.0416252	0.0958765	0.0418705	0	0	0	0	0	0	0	0	0	0.860025	0.688033	1.42147	0.0636954	no	no	no	no	no	no	no	no	no	no
	LOC112937013		uncharacterized LOC112937013	2.273	11	27250662	27251675	plus	3
	LOC9268156	Os11g0674400	putative disease resistance protein RGA4	5.871	11	27259819	27266746	plus	4	0	0	0	GO:0043531~ADP binding,	IPR002182:NB-ARC,IPR027417:P-loop containing nucleoside triphosphate hydrolase,	0	0	0	Complete proteome,Reference proteome,	0					0.0950265	0.289314	0.100583	0	0	0	0	0	0	0	0	0.906883	0.355289	0.238549	0.591785	0.125804	no	no	no	no	no	no	no	no	no	no
	LOC107278769		putative disease resistance protein RGA4	10.678	11	27268949	27272762	plus	0
	LOC4351108		putative disease resistance protein RGA1	0 (Os-Tcrit)	11	27281152	27285531	plus	4	Function unknown,	0	0	0	0	0	0	0	0	0
	LOC9269902	Os11g0676800	putative disease resistance protein RGA3	50.587	11	27334027	27339902	plus	7															0.126312	1.07206	0	0	0	0.422994	0	0	0.243012	0	0	0	0.0603754	0	0.139542	0	no	no	no	no	no	no	no	no	no	no
	LOC9272435	Os11g0677000	putative disease resistance protein RGA4	57.313	11	27340753	27354993	plus	7	0	0	0	GO:0043531~ADP binding,	IPR002182:NB-ARC,IPR003591:Leucine-rich repeat, typical subtype,IPR027417:P-loop containing nucleoside triphosphate hydrolase,	0	0	SM00369:LRR_TYP,	0	0					0.0274363	0.068901	0.0447736	0	0	0	0	0	0	0	0.0319393	0.311482	0.228328	0.17917	0.461194	0.0742107	no	no	no	no	no	no	yes	no	no	no
	LOC107278404	Os11g0678000	probable serine/threonine-protein kinase SIS8	115.841	11	27399281	27406625	plus	13											-1.18657		-1.4893	-1.13807	7.91668	2.10791	1.94938	1.17688	1.39879	3.59295	3.09261	0.223465	0.512295	0.190446	4.04789	40.9579	4.82508	3.80456	3.89627	7.36572	no	no	no	no	no	no	yes	yes	no	no
[truncated: 22 more columns]

## Sheet: Table S7
Supplemental Table S7. Gene ontology enrichment analysis of genes in LD with significant SNPs within O.sativa QTLs. Top: Enriched GO biological process terms. Bottom: Enriched GO molecular function terms.
Analysis Type:	PANTHER Overrepresentation Test (Released 20221013)
Annotation Version and Release Date:	GO Ontology database DOI: 10.5281/zenodo.6799722 Released 2022-07-01
Analyzed List:	ld03.txt (Oryza sativa)
Reference List:	Oryza sativa (all genes in database)
Test Type:	FISHER
Correction:	FDR
GO biological process complete	Oryza sativa - REFLIST (43658)	ld03.txt (128)	ld03.txt (expected)	ld03.txt (over/under)	ld03.txt (fold Enrichment)	ld03.txt (raw P-value)	ld03.txt (FDR)
regulation of salicylic acid biosynthetic process (GO:0080142)	24	4	0.07	+	56.85	1.35e-06	0.00106
regulation of salicylic acid metabolic process (GO:0010337)	26	4	0.08	+	52.47	1.8e-06	0.00121
regulation of cellular ketone metabolic process (GO:0010565)	37	4	0.11	+	36.87	6.49e-06	0.00338
regulation of small molecule metabolic process (GO:0062012)	46	4	0.13	+	29.66	1.45e-05	0.00521
peptidyl-tyrosine modification (GO:0018212)	93	5	0.27	+	18.34	1.08e-05	0.00459
peptidyl-tyrosine phosphorylation (GO:0018108)	93	5	0.27	+	18.34	1.08e-05	0.00421
cell surface receptor signaling pathway (GO:0007166)	262	11	0.77	+	14.32	5.78e-10	6.77e-07
response to biotic stimulus (GO:0009607)	607	9	1.78	+	5.06	8.81e-05	0.0243
biological process involved in interspecies interaction between organisms (GO:0044419)	614	9	1.8	+	5	9.59e-05	0.025
defense response (GO:0006952)	1047	15	3.07	+	4.89	5.53e-07	0.000518
response to external biotic stimulus (GO:0043207)	580	8	1.7	+	4.7	0.000352	0.05
response to other organism (GO:0051707)	580	8	1.7	+	4.7	0.000352	0.0486
response to external stimulus (GO:0009605)	725	9	2.13	+	4.23	0.000323	0.0505
protein phosphorylation (GO:0006468)	1480	17	4.34	+	3.92	1.86e-06	0.00109
signal transduction (GO:0007165)	1144	12	3.35	+	3.58	0.000155	0.0316
signaling (GO:0023052)	1156	12	3.39	+	3.54	0.000171	0.0333
cell communication (GO:0007154)	1211	12	3.55	+	3.38	0.00026	0.0451
phosphorylation (GO:0016310)	1782	17	5.22	+	3.25	2.06e-05	0.00688
response to stimulus (GO:0050896)	3887	37	11.4	+	3.25	8.33e-11	1.3e-07
response to stress (GO:0006950)	2194	20	6.43	+	3.11	6.9e-06	0.00323
phosphate-containing compound metabolic process (GO:0006796)	2364	18	6.93	+	2.6	0.000203	0.038
phosphorus metabolic process (GO:0006793)	2400	18	7.04	+	2.56	0.000243	0.0438
protein modification process (GO:0036211)	3018	21	8.85	+	2.37	0.000296	0.0478
macromolecule modification (GO:0043412)	3349	23	9.82	+	2.34	0.000148	0.0316
regulation of cellular process (GO:0050794)	3777	25	11.07	+	2.26	0.000107	0.025
biological regulation (GO:0065007)	4851	30	14.22	+	2.11	9.77e-05	0.0241
regulation of biological process (GO:0050789)	4270	26	12.52	+	2.08	0.000289	0.0485
macromolecule metabolic process (GO:0043170)	6797	37	19.93	+	1.86	0.000126	0.028
biological_process (GO:0008150)	17264	93	50.62	+	1.84	4.96e-14	2.32e-10
primary metabolic process (GO:0044238)	8772	45	25.72	+	1.75	8.77e-05	0.0257
organic substance metabolic process (GO:0071704)	9350	47	27.41	+	1.71	8.32e-05	0.026
metabolic process (GO:0008152)	10165	48	29.8	+	1.61	0.000326	0.0492
cellular process (GO:0009987)	12266	55	35.96	+	1.53	0.000351	0.0514
Unclassified (UNCLASSIFIED)	26394	35	77.38	-	0.45	4.96e-14	1.16e-10
Analysis Type:	PANTHER Overrepresentation Test (Released 20221013)
Annotation Version and Release Date:	GO Ontology database DOI: 10.5281/zenodo.6799722 Released 2022-07-01
Analyzed List:	ld03.txt (Oryza sativa)
Reference List:	Oryza sativa (all genes in database)
Test Type:	FISHER
Correction:	FDR
GO molecular function complete	Oryza sativa - REFLIST (43658)	ld03.txt (128)	ld03.txt (expected)	ld03.txt (over/under)	ld03.txt (fold Enrichment)	ld03.txt (raw P-value)	ld03.txt (FDR)
transmembrane receptor protein tyrosine kinase activity (GO:0004714)	66	5	0.19	+	25.84	2.2e-06	0.000338
protein tyrosine kinase activity (GO:0004713)	94	5	0.28	+	18.14	1.13e-05	0.00148
transmembrane receptor protein kinase activity (GO:0019199)	150	5	0.44	+	11.37	9.71e-05	0.00874
transmembrane signaling receptor activity (GO:0004888)	156	5	0.46	+	10.93	0.000116	0.0101
calmodulin binding (GO:0005516)	128	4	0.38	+	10.66	0.000631	0.0484
ADP binding (GO:0043531)	408	11	1.2	+	9.2	4.83e-08	1.15e-05
signaling receptor activity (GO:0038023)	226	6	0.66	+	9.06	6.56e-05	0.00686
molecular transducer activity (GO:0060089)	233	6	0.68	+	8.78	7.73e-05	0.00776
protein serine/threonine kinase activity (GO:0004674)	951	14	2.79	+	5.02	9.89e-07	0.000184
protein kinase activity (GO:0004672)	1513	17	4.44	+	3.83	2.5e-06	0.000362
adenyl ribonucleotide binding (GO:0032559)	3026	31	8.87	+	3.49	7.52e-10	1.96e-06
adenyl nucleotide binding (GO:0030554)	3038	31	8.91	+	3.48	8.27e-10	1.08e-06
phosphotransferase activity, alcohol group as acceptor (GO:0016773)	1668	17	4.89	+	3.48	8.88e-06	0.00122
purine ribonucleotide binding (GO:0032555)	3249	31	9.53	+	3.25	4.05e-09	3.52e-06
purine nucleotide binding (GO:0017076)	3266	31	9.58	+	3.24	4.57e-09	2.98e-06
ribonucleotide binding (GO:0032553)	3287	31	9.64	+	3.22	5.31e-09	2.77e-06
kinase activity (GO:0016301)	1812	17	5.31	+	3.2	2.53e-05	0.00276
carbohydrate derivative binding (GO:0097367)	3317	31	9.73	+	3.19	6.56e-09	2.85e-06
nucleotide binding (GO:0000166)	3621	32	10.62	+	3.01	1.33e-08	4.33e-06
nucleoside phosphate binding (GO:1901265)	3621	32	10.62	+	3.01	1.33e-08	3.84e-06
small molecule binding (GO:0036094)	3823	33	11.21	+	2.94	1.3e-08	4.85e-06
anion binding (GO:0043168)	3770	32	11.05	+	2.9	3.4e-08	8.88e-06
transferase activity, transferring phosphorus-containing groups (GO:0016772)	2006	17	5.88	+	2.89	8.8e-05	0.0082
ATP binding (GO:0005524)	2616	20	7.67	+	2.61	8.2e-05	0.00793
purine ribonucleoside triphosphate binding (GO:0035639)	2839	20	8.32	+	2.4	0.000242	0.0198
catalytic activity, acting on a protein (GO:0140096)	3230	22	9.47	+	2.32	0.000234	0.0197
transferase activity (GO:0016740)	4368	29	12.81	+	2.26	2.38e-05	0.0027
heterocyclic compound binding (GO:1901363)	7918	48	23.21	+	2.07	2.31e-07	5.03e-05
organic cyclic compound binding (GO:0097159)	7929	48	23.25	+	2.06	2.39e-07	4.8e-05
ion binding (GO:0043167)	6832	40	20.03	+	2	1.3e-05	0.00162
binding (GO:0005488)	11473	56	33.64	+	1.66	1.98e-05	0.00235
catalytic activity (GO:0003824)	10194	48	29.89	+	1.61	0.000335	0.0265
molecular_function (GO:0003674)	17958	80	52.65	+	1.52	1.36e-06	0.000237
Unclassified (UNCLASSIFIED)	25700	48	75.35	-	0.64	1.36e-06	0.000222

## Sheet: Table S8
Table S8: Location of putative QTLs identified for m1 and m2 in Oryza glaberrima and Oryza sativa, according to EMMA GWAS model
Population-Trait	QTL	SNPs	Peak(bp)	P
Os-m1	chr9:19275342..19275344	2	19275342	8.75e-07
Os-m1	chr4:11915645..12146763	5	11915645	1.47e-06
Os-m1	chr4:8497989..8498007	2	8497989	1.21e-05
Os-m1	chr8:16902105..16902106	2	16902106	1.84e-05
Os-m1	chr2:19628955..19646180	18	19641296	3.16e-05
Os-m1	chr11:4523799..4523801	2	4523799	3.26e-05
Os-m1	chr7:3640129..3744983	2	3640129	3.85e-05
Os-m1	chr7:988266..1042804	6	1037070	6.12e-05
Os-m2	chr11:25344045..25429827	14	25368348	1.1e-06
Os-m2	chr9:10487061..10526207	3	10487061	1.49e-06
Os-m2	chr4:15281123..15394026	2	15394026	5.3e-06
Os-m2	chr6:686509..786853	34	785451	1.46e-05
Os-m2	chr8:28086407..28105855	8	28087396	2.64e-05
Os-m2	chr9:10757235..10757731	2	10757235	2.78e-05
Os-m2	chr8:26222960..26295814	52	26258461	2.8e-05
Os-m2	chr11:19016708..19016715	2	19016715	2.93e-05
Os-m2	chr11:15248462..15298882	3	15255439	3.54e-05
Os-m2	chr11:14801616..14845669	3	14811356	3.65e-05
Os-m2	chr7:25483793..25489607	7	25484787	4e-05
Os-m2	chr7:15057616..15209135	3	15057616	4.63e-05
Os-m2	chr11:16806496..16806761	2	16806761	6.11e-05
Os-m2	chr10:6718134..6939019	2	6939019	7.35e-05
Os-m2	chr5:23314882..23316276	3	23314882	8.83e-05
Og-m1	chr12:9562237..9803391	58	9742969	8.70521e-07
Og-m2	chr5:20044604..20173833	20	20107167	3.69008e-05

## Sheet: Table S9
Table S9. Genome Wide Association results: significant SNPs associated with m1 and m2 across Oryza glaberrima and Oryza sativa
Pop-Trait	SNP	CHR	BP	P (EMMA)
Os-m1	1:3336879	1	3336879	8.91149e-06
Os-m1	1:11343757	1	11343757	7.18649e-05
Os-m1	1:18780884	1	18780884	9.05521e-05
Os-m1	1:41518215	1	41518215	8.52867e-05
Os-m1	1:41770026	1	41770026	3.22338e-05
Os-m1	2:6960804	2	6960804	8.36668e-05
Os-m1	2:9543928	2	9543928	9.64342e-06
Os-m1	2:17817656	2	17817656	6.62025e-05
Os-m1	2:19628955	2	19628955	4.97868e-05
Os-m1	2:19629206	2	19629206	4.62059e-05
Os-m1	2:19629675	2	19629675	4.97868e-05
Os-m1	2:19629756	2	19629756	4.97868e-05
Os-m1	2:19630536	2	19630536	6.03794e-05
Os-m1	2:19630857	2	19630857	4.97868e-05
Os-m1	2:19631486	2	19631486	4.97868e-05
Os-m1	2:19632082	2	19632082	4.97868e-05
Os-m1	2:19632389	2	19632389	9.73818e-05
Os-m1	2:19633038	2	19633038	6.03794e-05
Os-m1	2:19635971	2	19635971	4.97868e-05
Os-m1	2:19637267	2	19637267	4.97868e-05
Os-m1	2:19640618	2	19640618	9.02119e-05
Os-m1	2:19640786	2	19640786	6.03794e-05
Os-m1	2:19641296	2	19641296	3.15761e-05
Os-m1	2:19641705	2	19641705	4.97868e-05
Os-m1	2:19643390	2	19643390	4.19719e-05
Os-m1	2:19646180	2	19646180	4.97868e-05
Os-m1	4:1212908	4	1212908	6.33356e-05
Os-m1	4:8497989	4	8497989	1.21361e-05
Os-m1	4:8498007	4	8498007	4.52175e-05
Os-m1	4:11915645	4	11915645	1.47019e-06
Os-m1	4:12122229	4	12122229	4.74345e-05
Os-m1	4:12122232	4	12122232	5.80049e-05
Os-m1	4:12122271	4	12122271	6.4891e-05
Os-m1	4:12146763	4	12146763	9.10774e-05
Os-m1	4:18870568	4	18870568	1.41973e-05
Os-m1	5:9146642	5	9146642	2.80309e-05
Os-m1	5:13412430	5	13412430	9.58666e-05
Os-m1	5:16180065	5	16180065	9.08918e-06
Os-m1	5:17794999	5	17794999	6.78979e-05
Os-m1	6:170280	6	170280	6.53627e-05
Os-m1	6:9214191	6	9214191	9.52366e-05
Os-m1	6:14762465	6	14762465	2.3491e-05
Os-m1	6:17225515	6	17225515	5.25956e-05
Os-m1	6:24295761	6	24295761	8.6291e-06
Os-m1	6:26483074	6	26483074	8.36596e-06
Os-m1	7:988266	7	988266	6.13116e-05
Os-m1	7:994540	7	994540	8.98876e-05
Os-m1	7:997999	7	997999	6.88652e-05
Os-m1	7:1037070	7	1037070	6.11763e-05
Os-m1	7:1037095	7	1037095	6.65589e-05
Os-m1	7:1042804	7	1042804	7.46737e-05
Os-m1	7:3640129	7	3640129	3.84572e-05
Os-m1	7:3744983	7	3744983	9.50627e-05
Os-m1	7:5909653	7	5909653	3.27365e-05
Os-m1	7:14838894	7	14838894	5.36611e-05
Os-m1	7:15652623	7	15652623	6.4551e-05
Os-m1	7:23215847	7	23215847	1.02592e-05
Os-m1	7:29283260	7	29283260	9.9684e-05
Os-m1	8:12446164	8	12446164	3.55505e-05
Os-m1	8:13536048	8	13536048	7.35951e-05
Os-m1	8:16902105	8	16902105	6.8369e-05
Os-m1	8:16902106	8	16902106	1.83856e-05
Os-m1	9:7742600	9	7742600	4.47091e-05
Os-m1	9:19275342	9	19275342	8.74625e-07
Os-m1	9:19275344	9	19275344	1.61397e-05
Os-m1	10:15659231	10	15659231	7.17634e-05
Os-m1	11:4523799	11	4523799	3.26298e-05
Os-m1	11:4523801	11	4523801	6.29417e-05
Os-m1	11:7984834	11	7984834	3.18474e-05
Os-m1	11:10160751	11	10160751	8.61477e-05
Os-m1	11:27484238	11	27484238	6.21676e-05
Os-m1	11:28811967	11	28811967	6.60289e-05
Os-m1	12:7416225	12	7416225	3.88188e-05
Os-m1	12:21611953	12	21611953	4.32061e-05
Os-m2	1:4295169	1	4295169	9.40421e-05
Os-m2	2:6036260	2	6036260	7.02228e-05
Os-m2	2:6855096	2	6855096	1.13292e-05
Os-m2	3:9919417	3	9919417	9.13196e-05
Os-m2	3:13044310	3	13044310	9.43241e-05
Os-m2	3:19588969	3	19588969	1.19599e-05
Os-m2	3:22360056	3	22360056	8.02387e-05
Os-m2	3:22643551	3	22643551	1.98874e-05
Os-m2	3:27365479	3	27365479	5.1926e-05
Os-m2	3:30035911	3	30035911	6.75045e-05
Os-m2	4:318640	4	318640	1.63555e-05
Os-m2	4:3613299	4	3613299	6.60794e-05
Os-m2	4:3941557	4	3941557	3.97155e-05
Os-m2	4:15281123	4	15281123	3.8624e-05
Os-m2	4:15394026	4	15394026	5.29719e-06
Os-m2	5:17846828	5	17846828	1.02896e-05
Os-m2	5:23314882	5	23314882	8.82724e-05
Os-m2	5:23316238	5	23316238	8.82724e-05
Os-m2	5:23316276	5	23316276	8.82724e-05
Os-m2	6:686509	6	686509	9.52696e-05
Os-m2	6:779739	6	779739	8.47614e-05
Os-m2	6:779748	6	779748	8.47614e-05
Os-m2	6:779797	6	779797	8.47614e-05
Os-m2	6:780180	6	780180	8.47614e-05
Os-m2	6:782724	6	782724	7.34756e-05
Os-m2	6:783273	6	783273	5.79312e-05
Os-m2	6:784289	6	784289	7.19703e-05
Os-m2	6:784323	6	784323	7.60327e-05
Os-m2	6:784424	6	784424	9.64008e-05
Os-m2	6:784501	6	784501	7.19703e-05
Os-m2	6:784770	6	784770	1.69431e-05
Os-m2	6:785079	6	785079	7.19703e-05
Os-m2	6:785155	6	785155	7.19703e-05
Os-m2	6:785183	6	785183	7.60327e-05
Os-m2	6:785192	6	785192	7.23301e-05
Os-m2	6:785438	6	785438	3.67496e-05
Os-m2	6:785451	6	785451	1.45923e-05
Os-m2	6:785452	6	785452	3.11553e-05
Os-m2	6:785888	6	785888	7.60327e-05
Os-m2	6:785907	6	785907	9.14066e-05
Os-m2	6:785981	6	785981	8.76993e-05
Os-m2	6:786180	6	786180	8.87877e-05
Os-m2	6:786249	6	786249	7.60327e-05
Os-m2	6:786264	6	786264	6.27446e-05
Os-m2	6:786330	6	786330	6.27446e-05
Os-m2	6:786431	6	786431	6.18492e-05
Os-m2	6:786468	6	786468	5.56285e-05
Os-m2	6:786492	6	786492	5.56285e-05
Os-m2	6:786664	6	786664	7.60327e-05
Os-m2	6:786740	6	786740	7.60327e-05
Os-m2	6:786760	6	786760	7.60327e-05
Os-m2	6:786796	6	786796	7.60327e-05
Os-m2	6:786853	6	786853	7.60327e-05
Os-m2	6:1433675	6	1433675	8.19042e-05
Os-m2	6:9549915	6	9549915	6.02525e-05
Os-m2	6:9905958	6	9905958	7.99438e-05
Os-m2	6:28067478	6	28067478	3.24282e-06
Os-m2	7:15057616	7	15057616	4.63191e-05
Os-m2	7:15068172	7	15068172	4.35258e-05
Os-m2	7:15075759	7	15075759	7.7138e-05
Os-m2	7:15186738	7	15186738	7.39351e-05
Os-m2	7:15209135	7	15209135	9.2405e-05
Os-m2	7:21443994	7	21443994	9.28921e-05
Os-m2	7:25483793	7	25483793	6.73887e-05
Os-m2	7:25483939	7	25483939	6.73887e-05
Os-m2	7:25484322	7	25484322	6.73887e-05
Os-m2	7:25484432	7	25484432	6.73887e-05
Os-m2	7:25484787	7	25484787	3.99908e-05
Os-m2	7:25485552	7	25485552	6.73887e-05
Os-m2	7:25489607	7	25489607	3.99908e-05
Os-m2	8:18836701	8	18836701	4.3731e-05
Os-m2	8:26222960	8	26222960	6.90287e-05
Os-m2	8:26224115	8	26224115	7.564e-05
Os-m2	8:26224374	8	26224374	7.564e-05
Os-m2	8:26225345	8	26225345	4.49389e-05
Os-m2	8:26225768	8	26225768	4.49389e-05
Os-m2	8:26225786	8	26225786	4.49389e-05
Os-m2	8:26225983	8	26225983	8.49927e-05
Os-m2	8:26226194	8	26226194	8.61313e-05
Os-m2	8:26227020	8	26227020	6.95444e-05
Os-m2	8:26227643	8	26227643	8.24842e-05
Os-m2	8:26229775	8	26229775	9.62135e-05
Os-m2	8:26229979	8	26229979	7.3901e-05
Os-m2	8:26231018	8	26231018	8.49927e-05
Os-m2	8:26231183	8	26231183	9.892e-05
Os-m2	8:26231187	8	26231187	9.892e-05
Os-m2	8:26236558	8	26236558	8.56071e-05
Os-m2	8:26237617	8	26237617	7.78448e-05
Os-m2	8:26238699	8	26238699	4.49389e-05
Os-m2	8:26239802	8	26239802	6.59462e-05
Os-m2	8:26240990	8	26240990	9.44956e-05
Os-m2	8:26244371	8	26244371	3.11033e-05
Os-m2	8:26246751	8	26246751	6.78094e-05
Os-m2	8:26248021	8	26248021	3.11412e-05
Os-m2	8:26248706	8	26248706	9.3611e-05
Os-m2	8:26250430	8	26250430	8.13754e-05
Os-m2	8:26250717	8	26250717	6.78094e-05
Os-m2	8:26252669	8	26252669	6.92158e-05
Os-m2	8:26252987	8	26252987	6.90287e-05
Os-m2	8:26253143	8	26253143	4.33226e-05
Os-m2	8:26253174	8	26253174	9.62572e-05
Os-m2	8:26256196	8	26256196	7.37788e-05
Os-m2	8:26256695	8	26256695	3.97365e-05
Os-m2	8:26257103	8	26257103	3.11412e-05
Os-m2	8:26257107	8	26257107	3.11412e-05
Os-m2	8:26257111	8	26257111	3.11412e-05
Os-m2	8:26257142	8	26257142	3.11412e-05
Os-m2	8:26257143	8	26257143	3.11412e-05
Os-m2	8:26257158	8	26257158	3.11412e-05
Os-m2	8:26257542	8	26257542	9.27649e-05
Os-m2	8:26257565	8	26257565	9.27649e-05
Os-m2	8:26258461	8	26258461	2.80422e-05
Os-m2	8:26260236	8	26260236	7.51834e-05
Os-m2	8:26261398	8	26261398	9.16926e-05
Os-m2	8:26263178	8	26263178	6.91537e-05
Os-m2	8:26268175	8	26268175	8.5023e-05
Os-m2	8:26275069	8	26275069	3.11412e-05
Os-m2	8:26279345	8	26279345	6.78557e-05
Os-m2	8:26290116	8	26290116	4.49389e-05
Os-m2	8:26290855	8	26290855	5.05123e-05
Os-m2	8:26294278	8	26294278	9.892e-05
Os-m2	8:26295797	8	26295797	3.56955e-05
Os-m2	8:26295814	8	26295814	3.56955e-05
Os-m2	8:28086407	8	28086407	9.44737e-05
Os-m2	8:28087396	8	28087396	2.64449e-05
Os-m2	8:28102521	8	28102521	7.70294e-05
Os-m2	8:28102613	8	28102613	8.99976e-05
Os-m2	8:28103363	8	28103363	5.64068e-05
Os-m2	8:28104393	8	28104393	7.10673e-05
Os-m2	8:28104722	8	28104722	9.64471e-05
Os-m2	8:28105855	8	28105855	8.42611e-05
Os-m2	9:865767	9	865767	4.47493e-05
Os-m2	9:10487061	9	10487061	1.48945e-06
Os-m2	9:10499874	9	10499874	2.33706e-05
Os-m2	9:10526207	9	10526207	8.60157e-05
Os-m2	9:10757235	9	10757235	2.78478e-05
Os-m2	9:10757731	9	10757731	2.78478e-05
Os-m2	10:6492061	10	6492061	7.4732e-05
Os-m2	10:6718134	10	6718134	9.86827e-05
Os-m2	10:6939019	10	6939019	7.35257e-05
Os-m2	11:10579351	11	10579351	2.04948e-05
Os-m2	11:11408987	11	11408987	8.12676e-05
Os-m2	11:14801616	11	14801616	8.4331e-05
Os-m2	11:14811356	11	14811356	3.65409e-05
Os-m2	11:14845669	11	14845669	5.58356e-05
Os-m2	11:15248462	11	15248462	4.25401e-05
Os-m2	11:15255439	11	15255439	3.54239e-05
Os-m2	11:15298882	11	15298882	8.3162e-05
Os-m2	11:16806496	11	16806496	8.41438e-05
Os-m2	11:16806761	11	16806761	6.1141e-05
Os-m2	11:19016708	11	19016708	2.99577e-05
Os-m2	11:19016715	11	19016715	2.92758e-05
Os-m2	11:24439398	11	24439398	6.87769e-05
Os-m2	11:25344045	11	25344045	8.29444e-05
Os-m2	11:25344098	11	25344098	3.44623e-05
Os-m2	11:25363615	11	25363615	4.64436e-05
Os-m2	11:25363634	11	25363634	4.7702e-05
Os-m2	11:25368348	11	25368348	1.09703e-06
Os-m2	11:25383757	11	25383757	4.80641e-05
Os-m2	11:25383795	11	25383795	5.8648e-05
Os-m2	11:25383808	11	25383808	8.87168e-05
Os-m2	11:25385043	11	25385043	8.7211e-05
Os-m2	11:25386910	11	25386910	9.38623e-05
Os-m2	11:25386957	11	25386957	7.50715e-05
Os-m2	11:25388365	11	25388365	8.69769e-05
Os-m2	11:25388437	11	25388437	8.71427e-05
Os-m2	11:25429827	11	25429827	6.25582e-05
Os-m2	11:27980927	11	27980927	2.44501e-05
Os-m2	12:163426	12	163426	2.41216e-05
Os-m2	12:10131081	12	10131081	1.2931e-05
Os-m2	12:11647051	12	11647051	6.55056e-05
Os-m2	12:18113211	12	18113211	3.42399e-05
Os-m2	12:19103096	12	19103096	9.67316e-06
Og-m1	Chr1_2609250	1	2609250	4.48919e-06
Og-m1	Chr1_38779114	1	38779114	2.85192e-07
Og-m1	Chr1_40061276	1	40061276	6.9532e-06
Og-m1	Chr2_23637726	2	23637726	9.00079e-06
Og-m1	Chr3_5645290	3	5645290	2.32247e-06
Og-m1	Chr8_5226445	8	5226445	1.16289e-06
Og-m1	Chr8_12604104	8	12604104	8.6233e-07
Og-m1	Chr10_17530962	10	17530962	7.4042e-06
Og-m1	Chr10_18373198	10	18373198	8.51708e-06
Og-m1	Chr10_18782119	10	18782119	8.0008e-06
Og-m1	Chr11_167556	11	167556	8.86137e-06
Og-m1	Chr12_2976756	12	2976756	8.48322e-06
Og-m1	Chr12_8007392	12	8007392	1.20319e-06
Og-m1	Chr12_9555661	12	9555661	7.83731e-06
Og-m1	Chr12_9562237	12	9562237	7.83731e-06
Og-m1	Chr12_9562827	12	9562827	7.83731e-06
Og-m1	Chr12_9563065	12	9563065	7.83731e-06
Og-m1	Chr12_9563692	12	9563692	7.83731e-06
Og-m1	Chr12_9565512	12	9565512	7.83731e-06
Og-m1	Chr12_9568259	12	9568259	6.89808e-06
Og-m1	Chr12_9570253	12	9570253	7.83731e-06
Og-m1	Chr12_9571331	12	9571331	7.83731e-06
Og-m1	Chr12_9572887	12	9572887	7.83731e-06
Og-m1	Chr12_9575427	12	9575427	7.83731e-06
Og-m1	Chr12_9575883	12	9575883	7.83731e-06
Og-m1	Chr12_9575891	12	9575891	7.83731e-06
Og-m1	Chr12_9576540	12	9576540	7.83731e-06
Og-m1	Chr12_9591624	12	9591624	7.83731e-06
Og-m1	Chr12_9608402	12	9608402	7.83731e-06
Og-m1	Chr12_9614426	12	9614426	7.83731e-06
Og-m1	Chr12_9645213	12	9645213	7.83731e-06
Og-m1	Chr12_9645853	12	9645853	7.83731e-06
Og-m1	Chr12_9646648	12	9646648	7.83731e-06
Og-m1	Chr12_9660152	12	9660152	7.83731e-06
Og-m1	Chr12_9675790	12	9675790	7.83731e-06
Og-m1	Chr12_9676759	12	9676759	7.83731e-06
Og-m1	Chr12_9694105	12	9694105	8.27833e-06
Og-m1	Chr12_9705086	12	9705086	7.83731e-06
Og-m1	Chr12_9711445	12	9711445	7.83731e-06
Og-m1	Chr12_9711651	12	9711651	7.83731e-06
Og-m1	Chr12_9711999	12	9711999	7.83731e-06
Og-m1	Chr12_9716132	12	9716132	4.36804e-06
Og-m1	Chr12_9735103	12	9735103	7.83731e-06
Og-m1	Chr12_9742969	12	9742969	8.70521e-07
Og-m1	Chr12_9750601	12	9750601	3.68365e-06
Og-m1	Chr12_9750905	12	9750905	2.84568e-06
Og-m1	Chr12_9751454	12	9751454	7.83731e-06
Og-m1	Chr12_9752216	12	9752216	4.4277e-06
Og-m1	Chr12_9752274	12	9752274	7.83731e-06
Og-m1	Chr12_9753103	12	9753103	7.83731e-06
Og-m1	Chr12_9761613	12	9761613	7.83731e-06
Og-m1	Chr12_9766632	12	9766632	7.83731e-06
Og-m1	Chr12_9769900	12	9769900	7.83731e-06
Og-m1	Chr12_9773793	12	9773793	7.83731e-06
Og-m1	Chr12_9777235	12	9777235	7.83731e-06
Og-m1	Chr12_9777702	12	9777702	7.83731e-06
Og-m1	Chr12_9780004	12	9780004	7.83731e-06
Og-m1	Chr12_9785431	12	9785431	7.83731e-06
Og-m1	Chr12_9785634	12	9785634	7.83731e-06
Og-m1	Chr12_9787175	12	9787175	6.89808e-06
Og-m1	Chr12_9788590	12	9788590	6.89808e-06
Og-m1	Chr12_9790610	12	9790610	6.89808e-06
Og-m1	Chr12_9791805	12	9791805	2.23587e-06
Og-m1	Chr12_9794974	12	9794974	7.83731e-06
Og-m1	Chr12_9799125	12	9799125	6.89808e-06
Og-m1	Chr12_9799275	12	9799275	7.83731e-06
Og-m1	Chr12_9799452	12	9799452	1.21239e-06
Og-m1	Chr12_9799473	12	9799473	6.89808e-06
Og-m1	Chr12_9802234	12	9802234	6.89808e-06
Og-m1	Chr12_9802559	12	9802559	6.89808e-06
Og-m1	Chr12_9802924	12	9802924	6.89808e-06
Og-m1	Chr12_9803391	12	9803391	6.89808e-06
Og-m1	Chr12_15842523	12	15842523	2.05991e-06
Og-m2	Chr3_25154601	3	25154601	6.92321e-05
Og-m2	Chr5_20044604	5	20044604	7.20341e-05
Og-m2	Chr5_20049696	5	20049696	4.51405e-05
Og-m2	Chr5_20055971	5	20055971	7.20341e-05
Og-m2	Chr5_20076065	5	20076065	5.13778e-05
Og-m2	Chr5_20096557	5	20096557	5.27105e-05
Og-m2	Chr5_20101701	5	20101701	3.69008e-05
Og-m2	Chr5_20105700	5	20105700	5.27105e-05
Og-m2	Chr5_20107167	5	20107167	3.69008e-05
Og-m2	Chr5_20108346	5	20108346	4.34578e-05
Og-m2	Chr5_20113009	5	20113009	3.69008e-05
Og-m2	Chr5_20120475	5	20120475	5.27105e-05
Og-m2	Chr5_20124524	5	20124524	3.69008e-05
Og-m2	Chr5_20152492	5	20152492	5.27105e-05
Og-m2	Chr5_20155241	5	20155241	6.11405e-05
Og-m2	Chr5_20166874	5	20166874	7.65624e-05
Og-m2	Chr5_20169658	5	20169658	7.65624e-05
Og-m2	Chr5_20170026	5	20170026	7.65624e-05
Og-m2	Chr5_20171363	5	20171363	7.65624e-05
Og-m2	Chr5_20173238	5	20173238	7.65624e-05
Og-m2	Chr5_20173833	5	20173833	7.65624e-05
Og-m2	Chr5_29700388	5	29700388	6.92298e-05
Og-m2	Chr6_18198559	6	18198559	6.92347e-05
Og-m2	Chr7_19239340	7	19239340	3.05906e-05
Og-m2	Chr7_19348535	7	19348535	6.92338e-05
Og-m2	Chr12_500008	12	500008	1.87467e-05
